# Supplementary material for: Synchronizing the Liver Clock: Time-Restricted Feeding Aligns Rhythmic Gene Expression in Key Metabolic Pathways
Source: Cells. 2026 Jan 20;15(2):193. doi: 10.3390/cells15020193 (PMC12839592; doi:10.3390/cells15020193)
Supplement: Supplementary file 1 [file cells-15-00193-s001.zip]

Archive with 4 entries (4 files):
- File S1. Data and statistical analysis related to Figure 1.xlsx
- File S2. Data and statistical analysis related to Figure 2.xlsx
- File S3. Data and statistical analysis related to Figure 3.xlsx
- File S4. Data and statistical analysis related to Figure S1.xlsx
