# Supplementary material for: Synchronizing the Liver Clock: Time-Restricted Feeding Aligns Rhythmic Gene Expression in Key Metabolic Pathways
Source: Cells. 2026 Jan 20;15(2):193. doi: 10.3390/cells15020193 (PMC12839592; doi:10.3390/cells15020193)
Supplement: Supplementary file 1 [file cells-15-00193-s001.zip › File S1. Data and statistical analysis related to Figure 1.xlsx]

## Sheet: figure1
	Procedure	Measurement	Group	Statistical test	Comparison	Mean 1	Mean 2	Mean Difference	SE Difference	n 1	n 2	Significance?	Adjusted P value
Panel F	Record of the daily energy intake of mice	Energe-intake(kcal/day)	CON	One-way ANOVA	CON vs. CON+TRF	9.949	8.271	1.678	0.2111	152	152	****	<0.0001
			CON+TRF		CON vs. HFD	9.949	14.65	-4.704	0.2111	152	152	****	<0.0001
			HFD		CON vs. HFD+TRF	9.949	9.819	0.1296	0.2111	152	152	ns	0.9277
			HFD+TRF		CON+TRF vs. HFD	8.271	14.65	-6.382	0.2111	152	152	****	<0.0001
					CON+TRF vs. HFD+TRF	8.271	9.819	-1.548	0.2111	152	152	****	<0.0001
					HFD vs. HFD+TRF	14.65	9.819	4.834	0.2111	152	152	****	<0.0001
	Procedure	Measurement	Group	Statistical test	Comparison	Mean 1	Mean 2	Mean Difference	SE Difference	n 1	n 2	Significance?	Adjusted P value
Panel J	Record of the locomotor ability of mice	Distance traveled(m)	CON	One-way ANOVA	CON vs. CON+TRF	891.6	942.1	-50.49	130.7	8	8	ns	0.98
			CON+TRF		CON vs. HFD	891.6	131.5	760.1	130.7	8	8	****	<0.0001
			HFD		CON vs. HFD+TRF	891.6	665.7	225.9	130.7	8	8	ns	0.3289
			HFD+TRF		CON+TRF vs. HFD	942.1	131.5	810.6	130.7	8	8	****	<0.0001
					CON+TRF vs. HFD+TRF	942.1	665.7	276.4	130.7	8	8	ns	0.1734
					HFD vs. HFD+TRF	131.5	665.7	-534.3	130.7	8	8	**	0.0018
		Time to exhaustion(min)	CON	One-way ANOVA	CON vs. CON+TRF	52.08	54.53	-2.453	6.174	8	8	ns	0.9783
			CON+TRF		CON vs. HFD	52.08	10.43	41.65	6.174	8	8	****	<0.0001
			HFD		CON vs. HFD+TRF	52.08	42.08	10	6.174	8	8	ns	0.3843
			HFD+TRF		CON+TRF vs. HFD	54.53	10.43	44.1	6.174	8	8	****	<0.0001
					CON+TRF vs. HFD+TRF	54.53	42.08	12.45	6.174	8	8	ns	0.2059
					HFD vs. HFD+TRF	10.43	42.08	-31.65	6.174	8	8	***	0.0001
		Sustained running speed(m/min)	CON	One-way ANOVA	CON vs. CON+TRF	22.13	22.63	-0.5	1.265	8	8	ns	0.9786
			CON+TRF		CON vs. HFD	22.13	13.75	8.375	1.265	8	8	****	<0.0001
			HFD		CON vs. HFD+TRF	22.13	19.88	2.25	1.265	8	8	ns	0.3042
			HFD+TRF		CON+TRF vs. HFD	22.63	13.75	8.875	1.265	8	8	****	<0.0001
					CON+TRF vs. HFD+TRF	22.63	19.88	2.75	1.265	8	8	ns	0.1552
					HFD vs. HFD+TRF	13.75	19.88	-6.125	1.265	8	8	***	0.0002
	Procedure	Measurement	Group	Statistical test	Comparison	Time(hours)	P value	Mean 1	Mean 2	Mean Difference	SE difference	t value	df
Panel K	Record of the mice's body temperature over a period of 48 hours	Tempature（℃）	CON	Unpaired Student's t-test	CON vs. CON+TRF	0	0.131	36.81	37.09	-0.2778	0.1836	1.513	272
			CON+TRF			3	0.205	36.33	36.57	-0.2333	0.1836	1.271	272
						6	0.717	35.8	35.73	0.06667	0.1836	0.3631	272
						9	<0.001	36.73	35.08	1.656	0.1836	9.018	272
						12	0.546	37.23	37.12	0.1111	0.1836	0.6052	272
						15	0.062	37.17	37.51	-0.3444	0.1836	1.876	272
						18	0.586	37.48	37.38	0.1	0.1836	0.5447	272
						21	<0.001	35.87	37.34	-1.478	0.1836	8.05	272
						24	0.026	37.36	36.94	0.4111	0.1836	2.239	272
						27	0.586	36.6	36.5	0.1	0.1836	0.5447	272
						30	0.184	35.93	36.18	-0.2444	0.1836	1.332	272
						33	0.365	36.21	36.04	0.1667	0.1836	0.9079	272
						36	0.506	36.76	36.63	0.1222	0.1836	0.6658	272
						39	<0.001	36.69	37.37	-0.6778	0.1836	3.692	272
						42	0.586	37.28	37.38	-0.1	0.1836	0.5447	272
						45	<0.001	36.64	35.8	0.8444	0.1836	4.6	272
						48	>0.999	35.76	35.76	0	0.1836	0	272
			HFD	Unpaired Student's t-test	HFD vs. HFD+TRF	0	0.718	38.07	38.18	-0.1111	0.3075	0.3613	272
			HFD+TRF			3	0.078	37.77	37.22	0.5444	0.3075	1.77	272
						6	<0.001	37.8	35.64	2.156	0.3075	7.009	272
						9	<0.001	37.19	35.34	1.844	0.3075	5.998	272
						12	<0.001	37.89	36.56	1.333	0.3075	4.336	272
						15	0.691	38.09	37.97	0.1222	0.3075	0.3974	272
						18	0.037	38.22	37.58	0.6444	0.3075	2.096	272
						21	0.003	38.11	37.2	0.9111	0.3075	2.963	272
						24	<0.001	38.21	36.79	1.422	0.3075	4.625	272
						27	0.516	36.59	36.39	0.2	0.3075	0.6503	272
						30	<0.001	37.07	35.4	1.667	0.3075	5.42	272
						33	<0.001	37.22	35.31	1.911	0.3075	6.214	272
						36	0.001	37.84	36.84	1	0.3075	3.252	272
						39	0.006	37.04	37.9	-0.8556	0.3075	2.782	272
						42	0.004	38.14	37.26	0.8889	0.3075	2.89	272
						45	<0.001	38.01	36.59	1.422	0.3075	4.625	272
						48	<0.001	37.59	36.38	1.211	0.3075	3.938	272
