# Supplementary material for: Synchronizing the Liver Clock: Time-Restricted Feeding Aligns Rhythmic Gene Expression in Key Metabolic Pathways
Source: Cells. 2026 Jan 20;15(2):193. doi: 10.3390/cells15020193 (PMC12839592; doi:10.3390/cells15020193)
Supplement: Supplementary file 1 [file cells-15-00193-s001.zip › File S2. Data and statistical analysis related to Figure 2.xlsx]

## Sheet: figure2
	Procedure	Measurement	Group	Statistical test	Comparison	Mean 1	Mean 2	Mean Difference	SE Difference	n 1	n 2	Significance?	Adjusted P value
Panel B	Blood biochemical results	TC(mmol/L)	CON	One-way ANOVA	CON vs. CON+TRF	0.6267	0.6033	0.02333	0.06498	12	12	ns	0.9839
			CON+TRF		CON vs. HFD	0.6267	1.428	-0.8008	0.06498	12	12	****	<0.0001
			HFD		CON vs. HFD+TRF	0.6267	0.6133	0.01333	0.06498	12	12	ns	0.9969
			HFD+TRF		CON+TRF vs. HFD	0.6033	1.428	-0.8242	0.06498	12	12	****	<0.0001
					CON+TRF vs. HFD+TRF	0.6033	0.6133	-0.01	0.06498	12	12	ns	0.9987
					HFD vs. HFD+TRF	1.428	0.6133	0.8142	0.06498	12	12	****	<0.0001
		TG(mmol/L)	CON	One-way ANOVA	CON vs. CON+TRF	0.2042	0.205	-0.0008333	0.03555	12	12	ns	>0.9999
			CON+TRF		CON vs. HFD	0.2042	0.3975	-0.1933	0.03555	12	12	****	<0.0001
			HFD		CON vs. HFD+TRF	0.2042	0.215	-0.01083	0.03555	12	12	ns	0.99
			HFD+TRF		CON+TRF vs. HFD	0.205	0.3975	-0.1925	0.03555	12	12	****	<0.0001
					CON+TRF vs. HFD+TRF	0.205	0.215	-0.01	0.03555	12	12	ns	0.9921
					HFD vs. HFD+TRF	0.3975	0.215	0.1825	0.03555	12	12	****	<0.0001
		LDL-c(mmol/L)	CON	One-way ANOVA	CON vs. CON+TRF	0.2042	0.205	-0.0008333	0.05298	12	12	ns	>0.9999
			CON+TRF		CON vs. HFD	0.2042	1.216	-1.012	0.05298	12	12	****	<0.0001
			HFD		CON vs. HFD+TRF	0.2042	0.215	-0.01083	0.05298	12	12	ns	0.9969
			HFD+TRF		CON+TRF vs. HFD	0.205	1.216	-1.011	0.05298	12	12	****	<0.0001
					CON+TRF vs. HFD+TRF	0.205	0.215	-0.01	0.05298	12	12	ns	0.9976
					HFD vs. HFD+TRF	1.216	0.215	1.001	0.05298	12	12	****	<0.0001
		HDL-c(mmol/L)	CON	One-way ANOVA	CON vs. CON+TRF	0.5133	0.47	0.04333	0.0504	12	12	ns	0.8254
			CON+TRF		CON vs. HFD	0.5133	0.415	0.09833	0.0504	12	12	ns	0.2222
			HFD		CON vs. HFD+TRF	0.5133	0.4525	0.06083	0.0504	12	12	ns	0.6257
			HFD+TRF		CON+TRF vs. HFD	0.47	0.415	0.055	0.0504	12	12	ns	0.6967
					CON+TRF vs. HFD+TRF	0.47	0.4525	0.0175	0.0504	12	12	ns	0.9854
					HFD vs. HFD+TRF	0.415	0.4525	-0.0375	0.0504	12	12	ns	0.8787
		TP(g/L)	CON	One-way ANOVA	CON vs. CON+TRF	11.51	11.53	-0.025	0.3736	12	12	ns	0.9999
			CON+TRF		CON vs. HFD	11.51	19.88	-8.375	0.3736	12	12	****	<0.0001
			HFD		CON vs. HFD+TRF	11.51	11.08	0.4333	0.3736	12	12	ns	0.655
			HFD+TRF		CON+TRF vs. HFD	11.53	19.88	-8.35	0.3736	12	12	****	<0.0001
					CON+TRF vs. HFD+TRF	11.53	11.08	0.4583	0.3736	12	12	ns	0.6135
					HFD vs. HFD+TRF	19.88	11.08	8.808	0.3736	12	12	****	<0.0001
		ALB(g/L)	CON	One-way ANOVA	CON vs. CON+TRF	5.5	5.775	-0.275	0.274	12	12	ns	0.7481
			CON+TRF		CON vs. HFD	5.5	10	-4.5	0.274	12	12	****	<0.0001
			HFD		CON vs. HFD+TRF	5.5	5.317	0.1833	0.274	12	12	ns	0.9082
			HFD+TRF		CON+TRF vs. HFD	5.775	10	-4.225	0.274	12	12	****	<0.0001
					CON+TRF vs. HFD+TRF	5.775	5.317	0.4583	0.274	12	12	ns	0.35
					HFD vs. HFD+TRF	10	5.317	4.683	0.274	12	12	****	<0.0001
		ALT(U/L)	CON	One-way ANOVA	CON vs. CON+TRF	5.983	7.717	-1.733	1.329	12	12	ns	0.5654
			CON+TRF		CON vs. HFD	5.983	6.592	-0.6083	1.329	12	12	ns	0.9678
			HFD		CON vs. HFD+TRF	5.983	7.608	-1.625	1.329	12	12	ns	0.6162
			HFD+TRF		CON+TRF vs. HFD	7.717	6.592	1.125	1.329	12	12	ns	0.832
					CON+TRF vs. HFD+TRF	7.717	7.608	0.1083	1.329	12	12	ns	0.9998
					HFD vs. HFD+TRF	6.592	7.608	-1.017	1.329	12	12	ns	0.8698
		AST(U/L)	CON	One-way ANOVA	CON vs. CON+TRF	25.28	30.56	-5.283	3.847	12	12	ns	0.5225
			CON+TRF		CON vs. HFD	25.28	46.18	-20.9	3.847	12	12	****	<0.0001
			HFD		CON vs. HFD+TRF	25.28	32.01	-6.733	3.847	12	12	ns	0.3108
			HFD+TRF		CON+TRF vs. HFD	30.56	46.18	-15.62	3.847	12	12	**	0.0011
					CON+TRF vs. HFD+TRF	30.56	32.01	-1.45	3.847	12	12	ns	0.9815
					HFD vs. HFD+TRF	46.18	32.01	14.17	3.847	12	12	**	0.0034
		GLU(mmol/L)	CON	One-way ANOVA	CON vs. CON+TRF	1.958	0.9408	1.017	0.212	12	12	***	0.0001
			CON+TRF		CON vs. HFD	1.958	4.153	-2.195	0.212	12	12	****	<0.0001
			HFD		CON vs. HFD+TRF	1.958	0.7692	1.188	0.212	12	12	****	<0.0001
			HFD+TRF		CON+TRF vs. HFD	0.9408	4.153	-3.212	0.212	12	12	****	<0.0001
					CON+TRF vs. HFD+TRF	0.9408	0.7692	0.1717	0.212	12	12	ns	0.8496
					HFD vs. HFD+TRF	4.153	0.7692	3.383	0.212	12	12	****	<0.0001
	Procedure	Measurement	Time	Group	Statistical test	Comparison	Mean 1	Mean 2	Mean Difference	SE Difference	n 1	n 2	Significance?	Adjusted P value
Panel D	IPGTT results	AUC of IPGTT(mmol/L*s)	ZT0	CON	One-way ANOVA	CON vs. CON+TRF	886.3	1509	-622.4	115.1	3	3	**	0.0028
				CON+TRF		CON vs. HFD	886.3	2075	-1188	115.1	3	3	****	<0.0001
				HFD		CON vs. HFD+TRF	886.3	1186	-299.4	115.1	3	3	ns	0.1167
				HFD+TRF		CON+TRF vs. HFD	1509	2075	-566	115.1	3	3	**	0.0051
						CON+TRF vs. HFD+TRF	1509	1186	323	115.1	3	3	ns	0.0874
						HFD vs. HFD+TRF	2075	1186	889	115.1	3	3	***	0.0003
			ZT6	CON	One-way ANOVA	CON vs. CON+TRF	916.5	1543	-626.5	167.2	3	3	*	0.0234
				CON+TRF		CON vs. HFD	916.5	1637	-720.8	167.2	3	3	*	0.011
				HFD		CON vs. HFD+TRF	916.5	1523	-606.1	167.2	3	3	*	0.0277
				HFD+TRF		CON+TRF vs. HFD	1543	1637	-94.33	167.2	3	3	ns	0.9399
						CON+TRF vs. HFD+TRF	1543	1523	20.33	167.2	3	3	ns	0.9993
						HFD vs. HFD+TRF	1637	1523	114.7	167.2	3	3	ns	0.8996
			ZT12	CON	One-way ANOVA	CON vs. CON+TRF	1172	1441	-269	174.7	3	3	ns	0.4599
				CON+TRF		CON vs. HFD	1172	2776	-1604	174.7	3	3	****	<0.0001
				HFD		CON vs. HFD+TRF	1172	1477	-305.3	174.7	3	3	ns	0.362
				HFD+TRF		CON+TRF vs. HFD	1441	2776	-1335	174.7	3	3	***	0.0003
						CON+TRF vs. HFD+TRF	1441	1477	-36.33	174.7	3	3	ns	0.9966
						HFD vs. HFD+TRF	2776	1477	1299	174.7	3	3	***	0.0003
			ZT18	CON	One-way ANOVA	CON vs. CON+TRF	1387	1624	-237	94.53	3	3	ns	0.1331
				CON+TRF		CON vs. HFD	1387	1686	-299	94.53	3	3	ns	0.0529
				HFD		CON vs. HFD+TRF	1387	1560	-173	94.53	3	3	ns	0.3274
				HFD+TRF		CON+TRF vs. HFD	1624	1686	-62	94.53	3	3	ns	0.9106
						CON+TRF vs. HFD+TRF	1624	1560	64	94.53	3	3	ns	0.9029
						HFD vs. HFD+TRF	1686	1560	126	94.53	3	3	ns	0.5695
			ZT24	CON	One-way ANOVA	CON vs. CON+TRF	1175	1345	-169.3	112.3	3	3	ns	0.476
				CON+TRF		CON vs. HFD	1175	1903	-727.7	112.3	3	3	***	0.0009
				HFD		CON vs. HFD+TRF	1175	1450	-275	112.3	3	3	ns	0.1443
				HFD+TRF		CON+TRF vs. HFD	1345	1903	-558.3	112.3	3	3	**	0.0048
						CON+TRF vs. HFD+TRF	1345	1450	-105.7	112.3	3	3	ns	0.7847
						HFD vs. HFD+TRF	1903	1450	452.7	112.3	3	3	*	0.016
