# Supplementary material for: Synchronizing the Liver Clock: Time-Restricted Feeding Aligns Rhythmic Gene Expression in Key Metabolic Pathways
Source: Cells. 2026 Jan 20;15(2):193. doi: 10.3390/cells15020193 (PMC12839592; doi:10.3390/cells15020193)
Supplement: Supplementary file 1 [file cells-15-00193-s001.zip › File S3. Data and statistical analysis related to Figure 3.xlsx]

## Sheet: zt0.diffexpr_padj_results
ENSEMBLID	baseMean	log2FoldChange	lfcSE	stat	pvalue	padj	threshold
ENSMUSG00000020893	503.374	-1.81001	0.160633	-11.268	1.89e-29	1.1e-25	Down
ENSMUSG00000033831	132307	1.14555	0.101619	11.273	1.78e-29	1.1e-25	Up
ENSMUSG00000033860	98176.5	1.1479	0.102247	11.2267	3.01e-29	1.17e-25	Up
ENSMUSG00000027533	210.604	3.12627	0.280799	11.1335	8.62e-29	2.5e-25	Up
ENSMUSG00000049580	1041.4	-2.75197	0.250065	-11.005	3.61e-28	8.4e-25	Down
ENSMUSG00000005547	2548.97	-1.69567	0.161612	-10.4922	9.38e-26	1.82e-22	Down
ENSMUSG00000022010	1820.41	-1.70448	0.170018	-10.0253	1.18e-23	1.96e-20	Down
ENSMUSG00000028001	155126	1.04933	0.105576	9.9391	2.81e-23	3.36e-20	Up
ENSMUSG00000030852	596.612	1.36653	0.137507	9.9379	2.85e-23	3.36e-20	Up
ENSMUSG00000109473	67.7082	3.65076	0.367417	9.93628	2.89e-23	3.36e-20	Up
ENSMUSG00000084899	215.624	-1.69593	0.172259	-9.84526	7.19e-23	7.59e-20	Down
ENSMUSG00000091971	340.021	-2.55931	0.266178	-9.61506	6.91e-22	6.69e-19	Down
ENSMUSG00000032754	743.038	1.56283	0.167993	9.30296	1.37e-20	1.22e-17	Up
ENSMUSG00000039196	32420.3	1.93991	0.209299	9.26859	1.89e-20	1.57e-17	Up
ENSMUSG00000055866	449.678	-1.58649	0.174625	-9.08511	1.04e-19	8.03e-17	Down
ENSMUSG00000001665	256.622	-1.61656	0.178104	-9.0765	1.12e-19	8.15e-17	Down
ENSMUSG00000027796	134.192	2.21798	0.245866	9.02109	1.86e-19	1.27e-16	Up
ENSMUSG00000028240	573.452	-2.04231	0.22969	-8.89157	6.03e-19	3.89e-16	Down
ENSMUSG00000090877	3388.76	-1.9317	0.22005	-8.77844	1.66e-18	1.01e-15	Down
ENSMUSG00000030847	2262.84	-1.42343	0.167155	-8.51562	1.66e-17	9.63e-15	Down
ENSMUSG00000083396	2225.17	-0.907335	0.106996	-8.48012	2.25e-17	1.25e-14	Down
ENSMUSG00000111326	49.4813	-3.05639	0.361946	-8.44432	3.06e-17	1.62e-14	Down
ENSMUSG00000105987	138.3	1.7198	0.206949	8.31024	9.55e-17	4.83e-14	Up
ENSMUSG00000005483	1163.44	-1.31687	0.159052	-8.27949	1.24e-16	5.99e-14	Down
ENSMUSG00000026365	18138.9	1.09401	0.13443	8.13811	4.01e-16	1.84e-13	Up
ENSMUSG00000053113	328.44	2.17158	0.266945	8.13495	4.12e-16	1.84e-13	Up
ENSMUSG00000074768	31531.6	-1.16594	0.143789	-8.1087	5.12e-16	2.2e-13	Down
ENSMUSG00000028035	943.419	-1.01669	0.128021	-7.94161	2e-15	8.26e-13	Down
ENSMUSG00000093798	4000.11	-0.909841	0.114623	-7.93765	2.06e-15	8.26e-13	Down
ENSMUSG00000030895	120951	1.65212	0.209055	7.90276	2.73e-15	1.06e-12	Up
ENSMUSG00000020805	94.0218	2.72048	0.345703	7.8694	3.56e-15	1.34e-12	Up
ENSMUSG00000100801	20815.8	-0.82994	0.106795	-7.77135	7.77e-15	2.82e-12	Down
ENSMUSG00000083261	1599.11	-0.877214	0.115124	-7.61971	2.54e-14	8.96e-12	Down
ENSMUSG00000031271	1612.81	1.09956	0.144844	7.59132	3.17e-14	1.08e-11	Up
ENSMUSG00000025533	4919.88	-0.920912	0.122048	-7.54548	4.51e-14	1.5e-11	Down
ENSMUSG00000030359	110537	0.771583	0.103221	7.47503	7.72e-14	2.49e-11	Up
ENSMUSG00000022885	1287.14	0.983287	0.133098	7.38771	1.49e-13	4.69e-11	Up
ENSMUSG00000031722	91258.7	1.46705	0.20035	7.32243	2.44e-13	7.45e-11	Up
ENSMUSG00000029657	2804.73	-1.14331	0.157253	-7.27051	3.58e-13	1.07e-10	Down
ENSMUSG00000027397	741.3	-1.01506	0.140672	-7.21579	5.36e-13	1.55e-10	Down
ENSMUSG00000110353	102.137	1.76791	0.245101	7.21297	5.47e-13	1.55e-10	Up
ENSMUSG00000066153	11399.6	-1.33557	0.185572	-7.19704	6.15e-13	1.7e-10	Down
ENSMUSG00000030934	11676.2	-1.15435	0.160628	-7.18646	6.65e-13	1.8e-10	Down
ENSMUSG00000015656	11786.2	-0.807889	0.112677	-7.16992	7.5e-13	1.98e-10	Down
ENSMUSG00000023944	21381.4	-0.773433	0.108164	-7.15058	8.64e-13	2.23e-10	Down
ENSMUSG00000037095	22040.7	1.48384	0.20822	7.12632	1.03e-12	2.6e-10	Up
ENSMUSG00000047228	724.487	1.62418	0.22829	7.11457	1.12e-12	2.78e-10	Up
ENSMUSG00000019916	660.965	-1.23591	0.175433	-7.04489	1.86e-12	4.49e-10	Down
ENSMUSG00000032898	1421.17	1.44822	0.207406	6.98254	2.9e-12	6.88e-10	Up
ENSMUSG00000020644	3210.26	1.32413	0.189757	6.97803	2.99e-12	6.96e-10	Up
ENSMUSG00000066000	43.9204	-2.48856	0.360647	-6.90026	5.19e-12	1.18e-09	Down
ENSMUSG00000025375	253.001	-1.50682	0.218611	-6.89267	5.48e-12	1.22e-09	Down
ENSMUSG00000042745	62.5286	1.98424	0.29108	6.81682	9.31e-12	2.04e-09	Up
ENSMUSG00000017639	130.599	1.58857	0.233614	6.79999	1.05e-11	2.25e-09	Up
ENSMUSG00000057465	41835.9	7.20267	1.06023	6.79348	1.09e-11	2.31e-09	Up
ENSMUSG00000010122	1550.09	-0.871186	0.128959	-6.75551	1.42e-11	2.95e-09	Down
ENSMUSG00000029273	1150.41	-0.906536	0.134471	-6.74152	1.57e-11	3.2e-09	Down
ENSMUSG00000038217	1741.94	-0.944348	0.140441	-6.72414	1.77e-11	3.54e-09	Down
ENSMUSG00000069324	21006	-1.12149	0.167885	-6.68014	2.39e-11	4.7e-09	Down
ENSMUSG00000039220	664.852	-1.09193	0.163593	-6.67465	2.48e-11	4.8e-09	Down
ENSMUSG00000019256	673.187	-0.901897	0.136951	-6.58553	4.53e-11	8.64e-09	Down
ENSMUSG00000107951	426.07	-0.962935	0.146503	-6.57281	4.94e-11	9.26e-09	Down
ENSMUSG00000002769	16368.6	-0.937227	0.143182	-6.5457	5.92e-11	1.08e-08	Down
ENSMUSG00000072115	5624.77	0.869924	0.13289	6.54619	5.9e-11	1.08e-08	Up
ENSMUSG00000058056	2231.34	-1.00952	0.154438	-6.53672	6.29e-11	1.12e-08	Down
ENSMUSG00000021270	3371.3	-0.914645	0.140024	-6.53208	6.49e-11	1.13e-08	Down
ENSMUSG00000078817	787.668	1.05074	0.160839	6.53285	6.45e-11	1.13e-08	Up
ENSMUSG00000016024	2965.7	1.11999	0.17217	6.50514	7.76e-11	1.33e-08	Up
ENSMUSG00000078234	449.316	0.985056	0.152256	6.46972	9.82e-11	1.65e-08	Up
ENSMUSG00000003555	136.562	-1.58655	0.246646	-6.43248	1.26e-10	2.08e-08	Down
ENSMUSG00000027559	51889.7	-1.11943	0.174091	-6.43011	1.28e-10	2.09e-08	Down
ENSMUSG00000008348	41561.1	-1.20251	0.187301	-6.4202	1.36e-10	2.2e-08	Down
ENSMUSG00000056313	282.986	-1.07078	0.16784	-6.37979	1.77e-10	2.82e-08	Down
ENSMUSG00000061947	4639.78	0.686299	0.107757	6.36897	1.9e-10	2.99e-08	Up
ENSMUSG00000028410	1508.68	-0.879284	0.138432	-6.35174	2.13e-10	3.3e-08	Down
ENSMUSG00000025396	2358.01	1.45507	0.230822	6.30386	2.9e-10	4.44e-08	Up
ENSMUSG00000017718	405.552	-1.02833	0.163375	-6.29433	3.09e-10	4.66e-08	Down
ENSMUSG00000031431	2323.95	-1.10279	0.175386	-6.2878	3.22e-10	4.8e-08	Down
ENSMUSG00000034780	293.477	1.41533	0.225391	6.27944	3.4e-10	5e-08	Up
ENSMUSG00000090086	365.937	-0.918737	0.146459	-6.27299	3.54e-10	5.15e-08	Down
ENSMUSG00000038894	1022.91	1.2858	0.20509	6.26942	3.62e-10	5.2e-08	Up
ENSMUSG00000110755	430.843	-1.43398	0.230745	-6.21458	5.15e-10	7.29e-08	Down
ENSMUSG00000083899	2793.67	-0.908171	0.146758	-6.18825	6.08e-10	8.52e-08	Down
ENSMUSG00000044197	817.265	0.740699	0.120057	6.16956	6.85e-10	9.48e-08	Up
ENSMUSG00000024987	28.9165	-2.71477	0.440294	-6.1658	7.01e-10	9.59e-08	Down
ENSMUSG00000025757	587.768	-1.06283	0.172924	-6.14625	7.93e-10	1.07e-07	Down
ENSMUSG00000104785	29.8591	-3.25953	0.531383	-6.13404	8.57e-10	1.14e-07	Down
ENSMUSG00000002227	463.269	0.823152	0.134539	6.11834	9.46e-10	1.25e-07	Up
ENSMUSG00000025408	475.125	-1.14868	0.188501	-6.09373	1.1e-09	1.44e-07	Down
ENSMUSG00000039286	642.944	0.7723	0.127779	6.04404	1.5e-09	1.94e-07	Up
ENSMUSG00000026692	94.9775	1.41531	0.234668	6.0311	1.63e-09	2.08e-07	Up
ENSMUSG00000053581	321.613	-0.939619	0.156197	-6.0156	1.79e-09	2.26e-07	Down
ENSMUSG00000096105	3313.82	-1.13986	0.192279	-5.92818	3.06e-09	3.83e-07	Down
ENSMUSG00000005125	308.859	1.62628	0.274794	5.91821	3.25e-09	4.02e-07	Up
ENSMUSG00000020034	352.663	1.13235	0.1914	5.91612	3.3e-09	4.03e-07	Up
ENSMUSG00000029810	4639.85	0.797929	0.135267	5.89892	3.66e-09	4.43e-07	Up
ENSMUSG00000027820	394.565	-1.04462	0.177579	-5.88255	4.04e-09	4.84e-07	Down
ENSMUSG00000001774	1162.3	-0.7183	0.12219	-5.87856	4.14e-09	4.91e-07	Down
ENSMUSG00000003477	1843.04	-1.12806	0.192346	-5.86473	4.5e-09	5.28e-07	Down
ENSMUSG00000020661	307.195	0.910181	0.156313	5.82281	5.79e-09	6.71e-07	Up
ENSMUSG00000027597	9105.92	-0.630547	0.108311	-5.82163	5.83e-09	6.71e-07	Down
ENSMUSG00000074639	1466.12	0.65956	0.113821	5.79473	6.84e-09	7.8e-07	Up
ENSMUSG00000021876	22903.3	0.636446	0.110031	5.78424	7.28e-09	8.22e-07	Up
ENSMUSG00000006522	33974.7	0.938639	0.162542	5.77473	7.71e-09	8.61e-07	Up
ENSMUSG00000003617	33721.8	0.795805	0.13805	5.76461	8.18e-09	9.06e-07	Up
ENSMUSG00000035031	18654.9	0.688724	0.11986	5.74605	9.14e-09	1e-06	Up
ENSMUSG00000082896	659.346	-0.954775	0.166242	-5.74327	9.29e-09	1.01e-06	Down
ENSMUSG00000027514	153.852	1.57523	0.274419	5.74022	9.46e-09	1.01e-06	Up
ENSMUSG00000063354	483.472	1.39899	0.243731	5.73992	9.47e-09	1.01e-06	Up
ENSMUSG00000025260	2519.41	-0.729473	0.127132	-5.73793	9.58e-09	1.01e-06	Down
ENSMUSG00000024697	121.367	-1.67961	0.293742	-5.71798	1.08e-08	1.13e-06	Down
ENSMUSG00000038372	52.5118	2.15515	0.377356	5.71118	1.12e-08	1.16e-06	Up
ENSMUSG00000032420	78.9719	-2.01933	0.354005	-5.70424	1.17e-08	1.2e-06	Down
ENSMUSG00000006014	2367.08	1.10506	0.194189	5.69062	1.27e-08	1.29e-06	Up
ENSMUSG00000024580	662.424	0.923942	0.162464	5.68704	1.29e-08	1.31e-06	Up
ENSMUSG00000063558	1336.52	-0.966889	0.171006	-5.65412	1.57e-08	1.57e-06	Down
ENSMUSG00000028980	10767	0.889507	0.157657	5.64204	1.68e-08	1.67e-06	Up
ENSMUSG00000074115	33118.1	5.25932	0.936776	5.61428	1.97e-08	1.94e-06	Up
ENSMUSG00000021638	299.624	0.854954	0.152326	5.61264	1.99e-08	1.95e-06	Up
ENSMUSG00000041782	140.105	-1.15709	0.206248	-5.61019	2.02e-08	1.96e-06	Down
ENSMUSG00000029304	986.76	1.13927	0.203284	5.60434	2.09e-08	2.01e-06	Up
ENSMUSG00000026981	41.652	2.04709	0.365492	5.60092	2.13e-08	2.03e-06	Up
ENSMUSG00000030357	3161.37	-0.71162	0.127397	-5.58583	2.33e-08	2.2e-06	Down
ENSMUSG00000025934	18461.1	-0.933879	0.167649	-5.57044	2.54e-08	2.38e-06	Down
ENSMUSG00000003526	2050	-0.658833	0.119869	-5.49626	3.88e-08	3.61e-06	Down
ENSMUSG00000074264	3497.73	-0.648382	0.118133	-5.48857	4.05e-08	3.74e-06	Down
ENSMUSG00000060002	2367.94	-0.94805	0.173031	-5.47909	4.28e-08	3.91e-06	Down
ENSMUSG00000020653	214.605	1.34771	0.246948	5.45748	4.83e-08	4.35e-06	Up
ENSMUSG00000036368	894.265	-0.650263	0.119125	-5.45865	4.8e-08	4.35e-06	Down
ENSMUSG00000032554	353594	0.665007	0.122149	5.44425	5.2e-08	4.62e-06	Up
ENSMUSG00000039601	85.7289	-1.75336	0.322017	-5.44492	5.18e-08	4.62e-06	Down
ENSMUSG00000046160	83.1621	-1.3681	0.251838	-5.43247	5.56e-08	4.89e-06	Down
ENSMUSG00000035864	163.856	1.18284	0.221079	5.35032	8.78e-08	7.67e-06	Up
ENSMUSG00000021990	450.4	0.840444	0.1583	5.3092	1.1e-07	9.55e-06	Up
ENSMUSG00000033174	2535.35	-0.650427	0.123193	-5.27974	1.29e-07	1.11e-05	Down
ENSMUSG00000035621	839.469	0.643242	0.121901	5.27674	1.32e-07	1.12e-05	Up
ENSMUSG00000039809	501.296	0.941477	0.179369	5.24883	1.53e-07	1.29e-05	Up
ENSMUSG00000078683	81911.7	-1.16262	0.221475	-5.24945	1.53e-07	1.29e-05	Down
ENSMUSG00000024197	730.065	0.919653	0.175497	5.24028	1.6e-07	1.34e-05	Up
ENSMUSG00000026542	3847.66	2.51841	0.481047	5.23528	1.65e-07	1.37e-05	Up
ENSMUSG00000029189	486.625	0.771232	0.147505	5.22851	1.71e-07	1.41e-05	Up
ENSMUSG00000068114	285.916	-0.885572	0.170153	-5.20455	1.94e-07	1.59e-05	Down
ENSMUSG00000078496	64.7319	-1.47423	0.284796	-5.17645	2.26e-07	1.84e-05	Down
ENSMUSG00000038641	1768.52	-0.809697	0.157212	-5.15034	2.6e-07	2.1e-05	Down
ENSMUSG00000060459	4928.74	0.633535	0.123056	5.14836	2.63e-07	2.11e-05	Up
ENSMUSG00000062901	793.291	0.849824	0.165165	5.14531	2.67e-07	2.13e-05	Up
ENSMUSG00000030364	66.0201	1.81532	0.353309	5.13804	2.78e-07	2.2e-05	Up
ENSMUSG00000032482	67.7906	1.70967	0.332959	5.13478	2.82e-07	2.22e-05	Up
ENSMUSG00000096688	28139.7	-2.09098	0.407342	-5.13324	2.85e-07	2.22e-05	Down
ENSMUSG00000026355	87.2496	1.32053	0.257807	5.12216	3.02e-07	2.34e-05	Up
ENSMUSG00000040964	347.273	0.82213	0.160642	5.11777	3.09e-07	2.36e-05	Up
ENSMUSG00000090090	62.1934	-1.8499	0.36139	-5.11884	3.07e-07	2.36e-05	Down
ENSMUSG00000024966	2262.11	-0.647772	0.126718	-5.11193	3.19e-07	2.42e-05	Down
ENSMUSG00000027997	322.902	0.805095	0.157594	5.10868	3.24e-07	2.43e-05	Up
ENSMUSG00000029864	2131.73	-0.69719	0.136461	-5.10906	3.24e-07	2.43e-05	Down
ENSMUSG00000029656	7612.91	0.645387	0.126494	5.10212	3.36e-07	2.5e-05	Up
ENSMUSG00000032064	242.53	0.866783	0.169943	5.10043	3.39e-07	2.51e-05	Up
ENSMUSG00000066687	662.211	1.1199	0.219704	5.0973	3.45e-07	2.53e-05	Up
ENSMUSG00000024164	147419	0.791119	0.155384	5.0914	3.55e-07	2.6e-05	Up
ENSMUSG00000023087	868.99	-2.31859	0.455657	-5.08847	3.61e-07	2.62e-05	Down
ENSMUSG00000061540	5762	4.48169	0.882192	5.08018	3.77e-07	2.72e-05	Up
ENSMUSG00000033684	9094.31	0.589954	0.116253	5.07472	3.88e-07	2.78e-05	Up
ENSMUSG00000045776	77.086	-1.2872	0.253936	-5.06899	4e-07	2.85e-05	Down
ENSMUSG00000094793	50950.6	-1.1205	0.22154	-5.0578	4.24e-07	3.01e-05	Down
ENSMUSG00000028982	336.252	0.859939	0.170799	5.0348	4.78e-07	3.37e-05	Up
ENSMUSG00000056133	50.8516	1.60376	0.318789	5.03079	4.88e-07	3.42e-05	Up
ENSMUSG00000029260	5483.91	-0.539799	0.107357	-5.02808	4.95e-07	3.45e-05	Down
ENSMUSG00000049858	1464.3	-0.652032	0.129742	-5.02561	5.02e-07	3.47e-05	Down
ENSMUSG00000028011	19598.3	-0.566561	0.11299	-5.01425	5.32e-07	3.66e-05	Down
ENSMUSG00000024413	1553.07	0.644766	0.128712	5.00938	5.46e-07	3.73e-05	Up
ENSMUSG00000036432	496.87	-0.708898	0.141639	-5.00495	5.59e-07	3.8e-05	Down
ENSMUSG00000028261	495.943	-0.675725	0.135126	-5.0007	5.71e-07	3.86e-05	Down
ENSMUSG00000097691	173.183	-1.31803	0.263798	-4.99635	5.84e-07	3.93e-05	Down
ENSMUSG00000022875	42724.7	0.506083	0.101357	4.99307	5.94e-07	3.97e-05	Up
ENSMUSG00000036083	1558.74	-0.5768	0.115797	-4.98113	6.32e-07	4.18e-05	Down
ENSMUSG00000074254	36.2161	-1.78692	0.358759	-4.98083	6.33e-07	4.18e-05	Down
ENSMUSG00000058613	119.875	1.06729	0.214791	4.96896	6.73e-07	4.42e-05	Up
ENSMUSG00000046179	161.082	1.33902	0.269537	4.96784	6.77e-07	4.42e-05	Up
ENSMUSG00000033102	406.772	0.865034	0.174238	4.96468	6.88e-07	4.45e-05	Up
ENSMUSG00000109089	266.656	1.11626	0.224849	4.9645	6.89e-07	4.45e-05	Up
ENSMUSG00000078866	261.049	-0.92398	0.186937	-4.94273	7.7e-07	4.95e-05	Down
ENSMUSG00000023272	3110.03	-0.938455	0.190192	-4.93425	8.05e-07	5.14e-05	Down
ENSMUSG00000072664	1598.85	-0.766532	0.155525	-4.92867	8.28e-07	5.26e-05	Down
ENSMUSG00000040557	239.169	0.966381	0.196118	4.92754	8.33e-07	5.26e-05	Up
ENSMUSG00000078673	77597.1	-0.993347	0.201932	-4.91922	8.69e-07	5.46e-05	Down
ENSMUSG00000032633	580.502	0.829029	0.168686	4.91464	8.89e-07	5.56e-05	Up
ENSMUSG00000028385	148.672	1.04562	0.213273	4.90274	9.45e-07	5.87e-05	Up
ENSMUSG00000028553	8345.87	-0.71982	0.1469	-4.90006	9.58e-07	5.92e-05	Down
ENSMUSG00000050663	37.486	-1.92461	0.392946	-4.89792	9.69e-07	5.96e-05	Down
ENSMUSG00000021281	396.773	0.955896	0.195439	4.89102	1e-06	6.14e-05	Up
ENSMUSG00000060224	532.556	0.965365	0.198579	4.86137	1.17e-06	7.09e-05	Up
ENSMUSG00000045319	454.173	-0.738062	0.15189	-4.85918	1.18e-06	7.14e-05	Down
ENSMUSG00000041264	465.069	-0.744727	0.153307	-4.85775	1.19e-06	7.15e-05	Down
ENSMUSG00000048368	53.3002	-1.96451	0.404722	-4.85397	1.21e-06	7.25e-05	Down
ENSMUSG00000020482	567.837	-0.625285	0.129018	-4.8465	1.26e-06	7.49e-05	Down
ENSMUSG00000067889	1217.38	0.663104	0.13693	4.84267	1.28e-06	7.6e-05	Up
ENSMUSG00000021999	8762.45	0.676987	0.140226	4.82781	1.38e-06	8.14e-05	Up
ENSMUSG00000020051	14252.3	-0.596113	0.123509	-4.82649	1.39e-06	8.16e-05	Down
ENSMUSG00000028088	12210.9	-0.718803	0.149296	-4.81462	1.47e-06	8.61e-05	Down
ENSMUSG00000036764	439.64	2.20519	0.458288	4.81181	1.5e-06	8.67e-05	Up
ENSMUSG00000057068	214.65	-1.08902	0.226346	-4.81129	1.5e-06	8.67e-05	Down
ENSMUSG00000022707	1337.25	-0.610492	0.126933	-4.80955	1.51e-06	8.7e-05	Down
ENSMUSG00000020865	1340.06	-0.976746	0.203825	-4.79208	1.65e-06	9.4e-05	Down
ENSMUSG00000030091	309.65	0.80982	0.168959	4.793	1.64e-06	9.4e-05	Up
ENSMUSG00000042249	86.9611	1.48556	0.310155	4.78972	1.67e-06	9.47e-05	Up
ENSMUSG00000029512	1882.25	0.806479	0.169437	4.75976	1.94e-06	0.000109359	Up
ENSMUSG00000003053	7737.22	-0.974181	0.204933	-4.75365	2e-06	0.000111635	Down
ENSMUSG00000030946	921.201	-0.621936	0.130832	-4.75371	2e-06	0.000111635	Down
ENSMUSG00000023045	659.629	0.722131	0.152004	4.75073	2.03e-06	0.000112716	Up
ENSMUSG00000027340	276.712	0.773703	0.162898	4.74961	2.04e-06	0.000112805	Up
ENSMUSG00000035780	2956.36	-0.611792	0.128949	-4.74444	2.09e-06	0.000114913	Down
ENSMUSG00000038886	645.803	0.574392	0.121079	4.74394	2.1e-06	0.000114913	Up
ENSMUSG00000031441	1186.83	0.874591	0.184402	4.74286	2.11e-06	0.000114986	Up
ENSMUSG00000026072	1551.48	0.796377	0.168884	4.71553	2.41e-06	0.000130942	Up
ENSMUSG00000021539	1959.51	-0.525288	0.111428	-4.71413	2.43e-06	0.000131229	Down
ENSMUSG00000028356	54365.3	0.655537	0.139269	4.70697	2.51e-06	0.00013529	Up
ENSMUSG00000030126	994.149	-0.599083	0.127302	-4.706	2.53e-06	0.000135309	Down
ENSMUSG00000023055	579.755	0.759926	0.161801	4.69666	2.64e-06	0.000140998	Up
ENSMUSG00000052302	153.172	1.38386	0.295002	4.69102	2.72e-06	0.000144278	Up
ENSMUSG00000079470	115.234	-1.08465	0.231495	-4.6854	2.79e-06	0.00014762	Down
ENSMUSG00000025007	57.173	2.2116	0.472162	4.68399	2.81e-06	0.000147968	Up
ENSMUSG00000049115	1129.56	0.52117	0.111304	4.6824	2.84e-06	0.000148445	Up
ENSMUSG00000028654	84.3629	1.33009	0.284121	4.68144	2.85e-06	0.000148477	Up
ENSMUSG00000044645	81.3163	1.15066	0.245974	4.67799	2.9e-06	0.000150319	Up
ENSMUSG00000078688	83799.6	-0.901944	0.193085	-4.67123	2.99e-06	0.000154663	Down
ENSMUSG00000045973	840.822	-0.844583	0.180873	-4.66947	3.02e-06	0.000155301	Down
ENSMUSG00000022999	224.992	0.795865	0.170669	4.6632	3.11e-06	0.000158489	Up
ENSMUSG00000044813	797.216	-0.556055	0.119259	-4.66259	3.12e-06	0.000158489	Down
ENSMUSG00000080738	2106.82	-0.881486	0.189002	-4.66391	3.1e-06	0.000158489	Down
ENSMUSG00000021922	56479.8	0.994225	0.213432	4.65827	3.19e-06	0.000161147	Up
ENSMUSG00000052748	335.417	-0.773964	0.166603	-4.64555	3.39e-06	0.000170655	Down
ENSMUSG00000002588	10207.1	-0.581614	0.125878	-4.62046	3.83e-06	0.000191824	Down
ENSMUSG00000010047	674.714	0.548751	0.118789	4.61954	3.85e-06	0.00019185	Up
ENSMUSG00000047153	803.728	0.65145	0.141362	4.60838	4.06e-06	0.000201577	Up
ENSMUSG00000045868	343.837	1.18853	0.258171	4.60363	4.15e-06	0.000205352	Up
ENSMUSG00000041324	303.288	1.13915	0.247934	4.59456	4.34e-06	0.000212936	Up
ENSMUSG00000109291	106.468	1.49287	0.32494	4.59431	4.34e-06	0.000212936	Up
ENSMUSG00000035049	117.761	-1.01268	0.22051	-4.59246	4.38e-06	0.000213931	Down
ENSMUSG00000020534	2251.46	-0.594076	0.129855	-4.57491	4.76e-06	0.000231692	Down
ENSMUSG00000001663	3050.19	-0.657236	0.143688	-4.57404	4.78e-06	0.000231694	Down
ENSMUSG00000023367	4079.87	0.802941	0.175696	4.57007	4.88e-06	0.00023417	Up
ENSMUSG00000053279	17380.9	-0.652025	0.14266	-4.57049	4.87e-06	0.00023417	Down
ENSMUSG00000057933	70.066	-1.4921	0.326688	-4.56737	4.94e-06	0.000236233	Down
ENSMUSG00000083392	55.6063	-1.37917	0.302204	-4.5637	5.03e-06	0.000239412	Down
ENSMUSG00000030659	209.526	1.29249	0.283488	4.55923	5.13e-06	0.000243568	Up
ENSMUSG00000020027	364.926	3.06062	0.671655	4.55684	5.19e-06	0.000244903	Up
ENSMUSG00000054757	1330.85	-0.595329	0.130658	-4.55637	5.2e-06	0.000244903	Down
ENSMUSG00000037720	1364.93	-0.5021	0.11045	-4.54595	5.47e-06	0.000256302	Down
ENSMUSG00000026819	2736.43	0.924485	0.203768	4.53694	5.71e-06	0.000266424	Up
ENSMUSG00000053286	631.253	-0.577605	0.127495	-4.5304	5.89e-06	0.000273714	Down
ENSMUSG00000022270	712.05	0.771027	0.170327	4.52674	5.99e-06	0.00027738	Up
ENSMUSG00000024975	1701.63	0.604515	0.133578	4.52557	6.02e-06	0.000277815	Up
ENSMUSG00000046688	309.301	1.13915	0.251856	4.523	6.1e-06	0.000280099	Up
ENSMUSG00000037798	25284.9	-0.654816	0.145185	-4.51021	6.48e-06	0.000296355	Down
ENSMUSG00000081058	61.7337	-1.35519	0.300716	-4.50655	6.59e-06	0.00030033	Down
ENSMUSG00000078674	25592.2	-0.954413	0.212084	-4.50017	6.79e-06	0.000308277	Down
ENSMUSG00000002633	15.7735	-4.17194	0.927623	-4.49745	6.88e-06	0.000311032	Down
ENSMUSG00000085990	154.14	-1.50647	0.335061	-4.4961	6.92e-06	0.000311801	Down
ENSMUSG00000053646	1321	0.567827	0.126392	4.49258	7.04e-06	0.000315771	Up
ENSMUSG00000078606	308.252	1.11311	0.248466	4.47993	7.47e-06	0.00033379	Up
ENSMUSG00000043091	1577.44	-0.549082	0.1226	-4.47864	7.51e-06	0.000334488	Down
ENSMUSG00000048087	12924.7	-0.543515	0.121392	-4.47736	7.56e-06	0.000334488	Down
ENSMUSG00000057836	120.06	1.07227	0.239504	4.47704	7.57e-06	0.000334488	Up
ENSMUSG00000028128	41.0809	1.57467	0.352328	4.46934	7.85e-06	0.000345437	Up
ENSMUSG00000090175	102.287	0.951415	0.21369	4.45232	8.49e-06	0.000372577	Up
ENSMUSG00000026435	989.406	0.546134	0.122715	4.45042	8.57e-06	0.000373476	Up
ENSMUSG00000036473	318.038	0.793192	0.17827	4.44939	8.61e-06	0.000373476	Up
ENSMUSG00000039981	73.6449	1.22539	0.275377	4.44986	8.59e-06	0.000373476	Up
ENSMUSG00000035765	675.354	-0.54776	0.123163	-4.44745	8.69e-06	0.000375463	Down
ENSMUSG00000036216	399.656	-0.665463	0.149658	-4.44655	8.73e-06	0.000375644	Down
ENSMUSG00000022844	1340.81	0.473309	0.106604	4.43989	9e-06	0.000386033	Up
ENSMUSG00000022020	285.045	-0.688879	0.155472	-4.4309	9.38e-06	0.000399535	Down
ENSMUSG00000053411	142.757	0.885841	0.199908	4.43125	9.37e-06	0.000399535	Up
ENSMUSG00000018906	150.878	-0.867444	0.196138	-4.42262	9.75e-06	0.000413647	Down
ENSMUSG00000006782	250.436	0.911245	0.206315	4.41676	1e-05	0.000423461	Up
ENSMUSG00000032279	479.376	-0.59657	0.135911	-4.38942	1.14e-05	0.000478612	Down
ENSMUSG00000069520	2304.1	-0.511815	0.116767	-4.38321	1.17e-05	0.000490703	Down
ENSMUSG00000020620	1600.43	0.553968	0.126455	4.38074	1.18e-05	0.000492735	Up
ENSMUSG00000037405	234.582	0.805228	0.183784	4.38138	1.18e-05	0.000492735	Up
ENSMUSG00000026566	73.706	1.13588	0.259358	4.37957	1.19e-05	0.000493621	Up
ENSMUSG00000089991	1561.35	0.534736	0.122221	4.37514	1.21e-05	0.00050195	Up
ENSMUSG00000099343	20.8536	-2.15912	0.493612	-4.37413	1.22e-05	0.000502511	Down
ENSMUSG00000056071	27.9279	2.15997	0.49393	4.37303	1.23e-05	0.000503265	Up
ENSMUSG00000055172	6026.3	0.437537	0.10013	4.3697	1.24e-05	0.000509194	Up
ENSMUSG00000022040	15396.7	-0.441247	0.101034	-4.36732	1.26e-05	0.000512963	Down
ENSMUSG00000061825	337.859	-0.924975	0.211853	-4.36612	1.26e-05	0.000513988	Down
ENSMUSG00000035948	54.5911	-1.93514	0.443781	-4.36058	1.3e-05	0.00052534	Down
ENSMUSG00000031924	6181.82	-0.469922	0.107916	-4.35451	1.33e-05	0.000538235	Down
ENSMUSG00000050390	1086.28	0.735539	0.169084	4.35013	1.36e-05	0.000546573	Up
ENSMUSG00000053964	308.565	0.790866	0.181824	4.34962	1.36e-05	0.000546573	Up
ENSMUSG00000024155	93.9822	1.07362	0.246941	4.3477	1.38e-05	0.000549485	Up
ENSMUSG00000027006	413.885	0.593815	0.136728	4.34303	1.41e-05	0.000559392	Up
ENSMUSG00000026822	9605.55	5.14007	1.18408	4.34098	1.42e-05	0.000562691	Up
ENSMUSG00000016256	3405.29	0.548194	0.126356	4.33849	1.43e-05	0.000567178	Up
ENSMUSG00000110439	142980	-0.802954	0.185735	-4.32311	1.54e-05	0.000606143	Down
ENSMUSG00000001761	151.446	0.837619	0.19393	4.31919	1.57e-05	0.000612854	Up
ENSMUSG00000113063	95.1893	1.3336	0.308726	4.31968	1.56e-05	0.000612854	Up
ENSMUSG00000030342	404.778	0.884149	0.204913	4.31475	1.6e-05	0.000623206	Up
ENSMUSG00000046687	46509.2	-0.559664	0.130143	-4.30038	1.71e-05	0.000662791	Down
ENSMUSG00000078686	38077.7	-0.873719	0.203372	-4.29616	1.74e-05	0.000673287	Down
ENSMUSG00000039782	996.394	0.603175	0.140537	4.29194	1.77e-05	0.000683923	Up
ENSMUSG00000033308	6009.93	-0.594019	0.138442	-4.29075	1.78e-05	0.00068534	Down
ENSMUSG00000031725	4426.12	-0.587491	0.13715	-4.28357	1.84e-05	0.000705506	Down
ENSMUSG00000024807	9706.35	-0.684759	0.159986	-4.28012	1.87e-05	0.000711825	Down
ENSMUSG00000047554	545.726	-0.570373	0.133254	-4.28036	1.87e-05	0.000711825	Down
ENSMUSG00000022587	9677.74	0.771338	0.180442	4.27472	1.91e-05	0.000726937	Up
ENSMUSG00000028555	25.8794	2.38984	0.56053	4.26353	2.01e-05	0.000761821	Up
ENSMUSG00000010025	4838.87	-0.914922	0.214644	-4.2625	2.02e-05	0.000762849	Down
ENSMUSG00000031444	7646.09	0.39894	0.0937161	4.2569	2.07e-05	0.000779674	Up
ENSMUSG00000029470	966.534	0.553133	0.13008	4.25226	2.12e-05	0.000793448	Up
ENSMUSG00000018427	480.847	0.691232	0.162959	4.24175	2.22e-05	0.000828877	Up
ENSMUSG00000061959	1485.43	-0.595796	0.140796	-4.23162	2.32e-05	0.000864337	Down
ENSMUSG00000004270	1512.89	0.506073	0.119809	4.22398	2.4e-05	0.000891306	Up
ENSMUSG00000019122	612.656	0.817547	0.193614	4.22257	2.42e-05	0.000894052	Up
ENSMUSG00000022946	537.808	-0.844164	0.20005	-4.21977	2.45e-05	0.000894567	Down
ENSMUSG00000028037	79.6241	1.1935	0.2828	4.22031	2.44e-05	0.000894567	Up
ENSMUSG00000028064	1330.72	0.575062	0.136271	4.21997	2.44e-05	0.000894567	Up
ENSMUSG00000031327	47.7741	-1.67289	0.396458	-4.21959	2.45e-05	0.000894567	Down
ENSMUSG00000040483	105.231	0.942938	0.223702	4.21516	2.5e-05	0.000909449	Up
ENSMUSG00000026977	315.677	0.618825	0.146905	4.21241	2.53e-05	0.000917711	Up
ENSMUSG00000021477	8116.92	0.447618	0.106312	4.21042	2.55e-05	0.00092296	Up
ENSMUSG00000000058	84.1668	0.999114	0.237498	4.20683	2.59e-05	0.000934812	Up
ENSMUSG00000031665	466.388	-0.652229	0.155311	-4.1995	2.68e-05	0.000962597	Down
ENSMUSG00000039323	7296.28	1.00984	0.241253	4.18582	2.84e-05	0.0010182	Up
ENSMUSG00000060591	2500.97	0.690049	0.164872	4.18537	2.85e-05	0.0010182	Up
ENSMUSG00000022637	179.88	0.722555	0.173192	4.17199	3.02e-05	0.00107657	Up
ENSMUSG00000034343	480.345	-0.546049	0.13092	-4.17086	3.03e-05	0.00107862	Down
ENSMUSG00000022091	563.255	0.612042	0.146926	4.16564	3.1e-05	0.00109355	Up
ENSMUSG00000022129	44.6414	-1.6463	0.395156	-4.16619	3.1e-05	0.00109355	Down
ENSMUSG00000046805	1313.29	0.631904	0.151668	4.16636	3.09e-05	0.00109355	Up
ENSMUSG00000039145	1342.19	0.620757	0.149133	4.16244	3.15e-05	0.00110564	Up
ENSMUSG00000042613	226.37	0.728462	0.175601	4.14839	3.35e-05	0.00117215	Up
ENSMUSG00000026701	7606.82	-0.543024	0.131003	-4.14512	3.4e-05	0.00118545	Down
ENSMUSG00000021687	584.743	0.575769	0.139097	4.13934	3.48e-05	0.00121209	Up
ENSMUSG00000040093	71.3241	1.14729	0.277657	4.13203	3.6e-05	0.00124755	Up
ENSMUSG00000003623	13182.4	0.564338	0.136782	4.12582	3.69e-05	0.00127608	Up
ENSMUSG00000085995	453.906	1.04347	0.252935	4.12546	3.7e-05	0.00127608	Up
ENSMUSG00000024479	1084.72	-0.52554	0.127497	-4.12199	3.76e-05	0.00129166	Down
ENSMUSG00000017929	576.641	-0.977769	0.237375	-4.11909	3.8e-05	0.00130417	Down
ENSMUSG00000020130	912.927	0.571767	0.139029	4.11257	3.91e-05	0.0013376	Up
ENSMUSG00000003585	8822.12	-0.419706	0.102133	-4.1094	3.97e-05	0.00134692	Down
ENSMUSG00000014226	776.707	-0.569313	0.138544	-4.10925	3.97e-05	0.00134692	Down
ENSMUSG00000026575	98.8669	0.908171	0.221023	4.10894	3.97e-05	0.00134692	Up
ENSMUSG00000042195	19.7772	2.40382	0.585366	4.10653	4.02e-05	0.00135708	Up
ENSMUSG00000008999	39.5297	-1.4411	0.351062	-4.10496	4.04e-05	0.00136221	Down
ENSMUSG00000026249	680.675	-0.560033	0.136456	-4.10412	4.06e-05	0.00136221	Down
ENSMUSG00000038034	140.007	0.821321	0.200144	4.10365	4.07e-05	0.00136221	Up
ENSMUSG00000076441	3285.69	-0.649442	0.158664	-4.09318	4.25e-05	0.00142112	Down
ENSMUSG00000027983	743.42	-0.602886	0.147418	-4.08963	4.32e-05	0.00143894	Down
ENSMUSG00000037110	557.758	0.628795	0.153913	4.0854	4.4e-05	0.00145728	Up
ENSMUSG00000044468	235.001	-0.682249	0.166998	-4.08536	4.4e-05	0.00145728	Down
ENSMUSG00000079494	181.518	-0.985875	0.241394	-4.08409	4.42e-05	0.00146111	Down
ENSMUSG00000038224	17652.1	0.462325	0.113239	4.08273	4.45e-05	0.00146557	Up
ENSMUSG00000018166	1964.75	0.63082	0.154539	4.08195	4.47e-05	0.00146632	Up
ENSMUSG00000030083	454.388	0.529185	0.129745	4.07865	4.53e-05	0.00148308	Up
ENSMUSG00000022037	41811.8	0.445598	0.109514	4.06887	4.72e-05	0.00153808	Up
ENSMUSG00000023070	15265.3	-0.449122	0.110398	-4.06822	4.74e-05	0.00153808	Down
ENSMUSG00000048965	27.6361	2.01655	0.495677	4.06827	4.74e-05	0.00153808	Up
ENSMUSG00000000440	109.952	-0.973872	0.239535	-4.06568	4.79e-05	0.00155061	Down
ENSMUSG00000020300	1055.69	0.703523	0.173527	4.05425	5.03e-05	0.00162386	Up
ENSMUSG00000035914	40.0466	1.31837	0.325255	4.05334	5.05e-05	0.00162565	Up
ENSMUSG00000020038	390.247	-0.674032	0.166496	-4.04835	5.16e-05	0.0016495	Down
ENSMUSG00000021806	209.274	0.849224	0.209813	4.04753	5.18e-05	0.0016495	Up
ENSMUSG00000066440	620.938	0.565327	0.139678	4.04736	5.18e-05	0.0016495	Up
ENSMUSG00000084235	151.724	0.83417	0.206017	4.04904	5.14e-05	0.0016495	Up
ENSMUSG00000111013	21.9527	-3.07005	0.760996	-4.03426	5.48e-05	0.0017395	Down
ENSMUSG00000094145	19.9701	-2.23299	0.553804	-4.0321	5.53e-05	0.00175078	Down
ENSMUSG00000060317	889.963	-1.02564	0.254463	-4.03062	5.56e-05	0.00175703	Down
ENSMUSG00000046324	418.254	-0.748923	0.185845	-4.02982	5.58e-05	0.00175824	Down
ENSMUSG00000040785	243.991	0.683793	0.170804	4.00339	6.24e-05	0.0019615	Up
ENSMUSG00000063232	886.31	0.621934	0.155445	4.001	6.31e-05	0.00197607	Up
ENSMUSG00000020288	528.084	-0.592245	0.148131	-3.99812	6.38e-05	0.00199489	Down
ENSMUSG00000068747	399.413	0.614344	0.153719	3.99655	6.43e-05	0.00200278	Up
ENSMUSG00000069682	2991.14	0.538081	0.134744	3.99336	6.51e-05	0.00202446	Up
ENSMUSG00000048538	2824.45	-0.569967	0.142864	-3.98958	6.62e-05	0.00205155	Down
ENSMUSG00000028479	2878.27	0.42018	0.105361	3.98802	6.66e-05	0.00205416	Up
ENSMUSG00000030541	1164.17	0.533571	0.133783	3.98834	6.65e-05	0.00205416	Up
ENSMUSG00000054863	40.0506	-1.38588	0.347694	-3.98591	6.72e-05	0.00206695	Down
ENSMUSG00000000958	112.14	1.27844	0.32124	3.9797	6.9e-05	0.00211188	Up
ENSMUSG00000030681	559.392	0.562328	0.141304	3.97955	6.9e-05	0.00211188	Up
ENSMUSG00000029528	817.682	0.55077	0.138428	3.97876	6.93e-05	0.00211332	Up
ENSMUSG00000021670	985.406	-0.828025	0.208478	-3.97176	7.13e-05	0.00216509	Down
ENSMUSG00000037936	3675.22	0.537329	0.135272	3.97222	7.12e-05	0.00216509	Up
ENSMUSG00000017344	56414.2	0.437886	0.110364	3.96764	7.26e-05	0.00219711	Up
ENSMUSG00000019558	129.646	0.949168	0.240751	3.94252	8.06e-05	0.00243415	Up
ENSMUSG00000001670	33416.9	-0.907046	0.230508	-3.93499	8.32e-05	0.00250531	Down
ENSMUSG00000033767	365.604	0.620206	0.157661	3.93379	8.36e-05	0.00251129	Up
ENSMUSG00000070605	61.0564	-1.37843	0.350797	-3.92942	8.52e-05	0.00255083	Down
ENSMUSG00000066406	1114.64	-0.512726	0.130683	-3.92343	8.73e-05	0.00260836	Down
ENSMUSG00000039157	363.097	-0.68852	0.175623	-3.92044	8.84e-05	0.0026342	Down
ENSMUSG00000021097	1752.45	0.46936	0.119982	3.91192	9.16e-05	0.00272186	Up
ENSMUSG00000089943	235.255	-0.988529	0.253078	-3.90603	9.38e-05	0.00278193	Down
ENSMUSG00000020387	165.783	0.836373	0.214719	3.89519	9.81e-05	0.00290195	Up
ENSMUSG00000048249	303.747	0.751738	0.193175	3.89148	9.96e-05	0.00293919	Up
ENSMUSG00000022663	1022.33	-0.489764	0.126059	-3.8852	0.000102245	0.00300858	Down
ENSMUSG00000073830	165587	-0.779426	0.200855	-3.88054	0.000104225	0.00305911	Down
ENSMUSG00000031613	1121.17	-0.77938	0.20113	-3.87501	0.000106622	0.00312158	Down
ENSMUSG00000022032	426.149	1.0798	0.27879	3.87318	0.000107426	0.00313723	Up
ENSMUSG00000071856	522.225	0.637135	0.164546	3.87208	0.00010791	0.00314344	Up
ENSMUSG00000067038	1313.96	0.480407	0.124221	3.86735	0.000110023	0.00319701	Up
ENSMUSG00000022235	1828.31	-0.528218	0.136659	-3.86523	0.000110984	0.00321687	Down
ENSMUSG00000027523	110.984	-0.873807	0.226305	-3.86119	0.000112835	0.0032624	Down
ENSMUSG00000023828	63.5545	-1.12624	0.291949	-3.85765	0.000114482	0.00329363	Down
ENSMUSG00000026922	4007.68	-0.406068	0.105262	-3.85767	0.000114473	0.00329363	Down
ENSMUSG00000032245	49.2796	1.21952	0.31636	3.85484	0.000115804	0.00332342	Up
ENSMUSG00000019989	1862.03	0.51802	0.134496	3.85156	0.000117367	0.00335544	Up
ENSMUSG00000060733	981.582	0.535194	0.138965	3.85129	0.000117497	0.00335544	Up
ENSMUSG00000059481	39463.8	0.409994	0.106548	3.84796	0.000119104	0.00339301	Up
ENSMUSG00000029630	3557.67	-0.465914	0.121145	-3.84593	0.000120094	0.00341285	Down
ENSMUSG00000020386	2876.58	-0.390375	0.101915	-3.8304	0.000127936	0.00362683	Down
ENSMUSG00000030870	749.914	-0.463042	0.120981	-3.8274	0.000129502	0.00366229	Down
ENSMUSG00000029165	107.955	0.813503	0.212667	3.82524	0.000130645	0.00368565	Up
ENSMUSG00000050445	5521.58	-0.663755	0.173572	-3.82408	0.000131261	0.00369405	Down
ENSMUSG00000111253	62.7517	1.61797	0.423175	3.8234	0.000131622	0.00369527	Up
ENSMUSG00000028127	6110.54	-0.479259	0.125505	-3.81864	0.000134189	0.00375827	Down
ENSMUSG00000042102	7121.94	-0.532537	0.139593	-3.81491	0.000136232	0.00380632	Down
ENSMUSG00000030583	186.799	0.733492	0.192439	3.81156	0.000138093	0.00384905	Up
ENSMUSG00000026193	33380.3	0.540165	0.14193	3.80584	0.000141321	0.0039296	Up
ENSMUSG00000031938	2756.43	-0.544165	0.143052	-3.80396	0.0001424	0.00395017	Down
ENSMUSG00000042328	240.598	0.59915	0.157583	3.80212	0.000143465	0.00397022	Up
ENSMUSG00000022951	374.31	-0.872505	0.229558	-3.8008	0.00014423	0.00397598	Down
ENSMUSG00000053219	35.5219	1.50532	0.396076	3.80058	0.000144357	0.00397598	Up
ENSMUSG00000051375	1828.27	0.598999	0.157664	3.79921	0.000145155	0.00398851	Up
ENSMUSG00000034110	95.7005	-0.918026	0.242022	-3.79315	0.00014875	0.00407764	Down
ENSMUSG00000019590	186.004	0.782284	0.206976	3.7796	0.000157083	0.00429593	Up
ENSMUSG00000117438	763.229	0.442272	0.117117	3.77633	0.000159159	0.00434249	Up
ENSMUSG00000037287	796.943	-0.465645	0.12336	-3.77469	0.000160207	0.00436086	Down
ENSMUSG00000025792	2266.22	-0.563914	0.1496	-3.76948	0.000163586	0.00444242	Down
ENSMUSG00000042814	86.1002	-0.886372	0.235275	-3.76739	0.000164961	0.00445894	Down
ENSMUSG00000055652	256.234	-0.628048	0.166706	-3.7674	0.000164959	0.00445894	Down
ENSMUSG00000108083	1756.82	-0.900539	0.239175	-3.76519	0.000166425	0.00448807	Down
ENSMUSG00000025004	318.505	0.59942	0.15998	3.74685	0.000179071	0.00481052	Up
ENSMUSG00000078429	624.947	0.541944	0.144647	3.74665	0.00017921	0.00481052	Up
ENSMUSG00000037025	512.957	0.706732	0.189122	3.73692	0.00018629	0.00498906	Up
ENSMUSG00000034858	1647.37	-0.541313	0.144952	-3.73442	0.000188147	0.00502721	Down
ENSMUSG00000074634	147.577	-0.953937	0.25613	-3.72442	0.000195767	0.0052188	Down
ENSMUSG00000001750	791.393	0.497629	0.133772	3.71999	0.00019923	0.00529898	Up
ENSMUSG00000032280	229.28	-0.612505	0.164807	-3.71649	0.000202013	0.00536072	Down
ENSMUSG00000022297	35.6316	1.33104	0.358431	3.71351	0.000204402	0.00539948	Up
ENSMUSG00000029063	3016.09	-0.363096	0.0977672	-3.71388	0.000204104	0.00539948	Down
ENSMUSG00000028698	50.3933	-1.11421	0.30015	-3.71217	0.000205489	0.00541587	Down
ENSMUSG00000015714	5337.75	-0.356515	0.096078	-3.71068	0.0002067	0.00543545	Down
ENSMUSG00000056493	446.967	0.609862	0.164505	3.70725	0.000209523	0.00549725	Up
ENSMUSG00000001435	16672.7	0.363223	0.0980881	3.70303	0.000213041	0.00555195	Up
ENSMUSG00000038764	597.751	0.475222	0.12833	3.70311	0.000212968	0.00555195	Up
ENSMUSG00000097328	142.127	0.732894	0.197892	3.7035	0.000212644	0.00555195	Up
ENSMUSG00000056025	128.306	0.742838	0.200635	3.70245	0.000213531	0.00555229	Up
ENSMUSG00000037458	888.017	-0.489715	0.132334	-3.70061	0.000215082	0.00557631	Down
ENSMUSG00000062624	4227.19	0.468682	0.126663	3.70022	0.000215414	0.00557631	Up
ENSMUSG00000032187	1030.22	-0.413079	0.111714	-3.69763	0.000217624	0.00562098	Down
ENSMUSG00000050931	604.482	0.637797	0.172606	3.6951	0.0002198	0.0056646	Up
ENSMUSG00000107092	146.465	-0.716052	0.193871	-3.69344	0.00022124	0.0056891	Down
ENSMUSG00000113637	139.957	-1.22188	0.331131	-3.69003	0.000224226	0.00575317	Down
ENSMUSG00000015966	108.911	0.765312	0.207503	3.6882	0.000225846	0.00578195	Up
ENSMUSG00000027346	477.204	0.840997	0.22812	3.68664	0.000227235	0.00580473	Up
ENSMUSG00000031443	1272.86	0.426554	0.115722	3.68601	0.000227799	0.00580637	Up
ENSMUSG00000046598	3975.19	0.370059	0.100563	3.67986	0.000233366	0.00593525	Up
ENSMUSG00000025272	43.0203	-1.16403	0.317302	-3.66854	0.000243942	0.0061907	Down
ENSMUSG00000029177	79.1873	0.963339	0.26271	3.66693	0.000245478	0.00621609	Up
ENSMUSG00000027580	2710.29	0.392129	0.10696	3.66611	0.000246272	0.00621777	Up
ENSMUSG00000028354	23.152	1.68373	0.459313	3.66575	0.000246614	0.00621777	Up
ENSMUSG00000026107	375.948	-0.568724	0.15543	-3.65902	0.000253178	0.0063557	Down
ENSMUSG00000037071	27985.1	-1.5408	0.421069	-3.65926	0.00025294	0.0063557	Down
ENSMUSG00000031955	694.585	0.584151	0.160057	3.64964	0.000262605	0.00657814	Up
ENSMUSG00000021037	1433.74	-0.439546	0.120455	-3.64906	0.000263205	0.00657899	Down
ENSMUSG00000050619	360.954	-0.505168	0.138712	-3.64184	0.000270697	0.00675175	Down
ENSMUSG00000025780	184.554	0.844295	0.23187	3.64125	0.000271321	0.0067528	Up
ENSMUSG00000054277	397.738	0.604421	0.166601	3.62795	0.00028568	0.00709501	Up
ENSMUSG00000022863	60.1619	0.99629	0.274695	3.62689	0.000286852	0.00710892	Up
ENSMUSG00000057614	34.7158	-1.31222	0.362082	-3.62411	0.000289962	0.0071707	Down
ENSMUSG00000050069	100.06	1.2981	0.358533	3.62059	0.000293935	0.00725352	Up
ENSMUSG00000017057	617.019	0.499701	0.138101	3.61838	0.000296455	0.00728478	Up
ENSMUSG00000025498	625.206	0.700474	0.193576	3.6186	0.0002962	0.00728478	Up
ENSMUSG00000037465	715.108	1.62167	0.448552	3.61534	0.000299951	0.00734555	Up
ENSMUSG00000038754	16116.4	-0.431497	0.119358	-3.61513	0.000300193	0.00734555	Down
ENSMUSG00000019804	1574.64	-0.410448	0.113759	-3.60805	0.000308502	0.00753303	Down
ENSMUSG00000041417	860.74	-0.558539	0.155053	-3.60224	0.00031549	0.00768751	Down
ENSMUSG00000041779	249.749	0.670858	0.186267	3.6016	0.000316265	0.00769026	Up
ENSMUSG00000019188	2868.93	0.384202	0.106732	3.59969	0.000318596	0.00773077	Up
ENSMUSG00000028633	52.6387	-1.0938	0.304727	-3.58944	0.000331388	0.00802441	Down
ENSMUSG00000033863	2265.46	0.461238	0.128584	3.58706	0.000334425	0.00808112	Up
ENSMUSG00000054517	268.733	-0.612875	0.170906	-3.58604	0.000335741	0.00809609	Down
ENSMUSG00000031489	187.622	0.769462	0.214704	3.58383	0.000338593	0.00814798	Up
ENSMUSG00000030122	11894.8	-0.404772	0.113098	-3.57896	0.000344965	0.00828415	Down
ENSMUSG00000032231	216.537	-0.67753	0.189381	-3.57761	0.000346746	0.00830976	Down
ENSMUSG00000018849	1370.09	-0.573881	0.160714	-3.57082	0.00035587	0.00851086	Down
ENSMUSG00000019232	1328.32	-0.875924	0.245397	-3.56941	0.000357787	0.00853913	Down
ENSMUSG00000031845	168.31	0.758179	0.21258	3.56656	0.000361692	0.00861465	Up
ENSMUSG00000114828	325.935	0.615182	0.172974	3.55651	0.000375817	0.00893276	Up
ENSMUSG00000047881	207.279	0.721494	0.203254	3.54972	0.000385643	0.00912899	Up
ENSMUSG00000053168	81.8257	-0.961032	0.270711	-3.55002	0.000385195	0.00912899	Down
ENSMUSG00000045092	1093.65	-0.468327	0.132085	-3.54565	0.00039165	0.00923545	Down
ENSMUSG00000045294	7044.03	-0.443352	0.125062	-3.54506	0.000392525	0.00923545	Down
ENSMUSG00000059810	96.7953	1.20257	0.339198	3.54534	0.000392111	0.00923545	Up
ENSMUSG00000019866	260.391	0.663207	0.187463	3.53781	0.000403466	0.0094737	Up
ENSMUSG00000034867	424.014	0.535996	0.151547	3.53683	0.000404956	0.00948953	Up
ENSMUSG00000002625	973.804	0.562373	0.159042	3.536	0.000406238	0.00950042	Up
ENSMUSG00000045817	883.922	0.770221	0.217917	3.53446	0.000408609	0.00953667	Up
ENSMUSG00000032388	372.366	0.524318	0.148404	3.53303	0.00041082	0.0095689	Up
ENSMUSG00000048376	754.407	0.44535	0.126072	3.53251	0.000411636	0.0095689	Up
ENSMUSG00000016528	930.387	-0.389346	0.110365	-3.52781	0.000419008	0.00970731	Down
ENSMUSG00000093577	46.0853	-1.15274	0.326771	-3.52765	0.000419261	0.00970731	Down
ENSMUSG00000037573	2265.52	0.642136	0.182151	3.5253	0.000423	0.00977441	Up
ENSMUSG00000030671	1154.9	-0.452157	0.12832	-3.52366	0.000425626	0.00981557	Down
ENSMUSG00000086136	29.5829	-1.62139	0.460219	-3.52309	0.000426547	0.00981735	Down
ENSMUSG00000027762	576.805	-0.489555	0.139114	-3.51909	0.000433031	0.00994688	Down
ENSMUSG00000078963	34.964	1.41914	0.403397	3.51797	0.000434854	0.00996904	Up
ENSMUSG00000026669	1309.17	0.67628	0.192397	3.51503	0.000439706	0.0100604	Up
ENSMUSG00000005410	35.2777	1.28536	0.365808	3.51376	0.000441815	0.0100636	Up
ENSMUSG00000031886	2823.64	-0.37997	0.108149	-3.51338	0.000442441	0.0100636	Down
ENSMUSG00000071226	324.072	0.732877	0.208558	3.51402	0.000441381	0.0100636	Up
ENSMUSG00000005089	2581.79	-0.478555	0.1363	-3.51105	0.000446348	0.0101326	Down
ENSMUSG00000037686	3072.84	0.514011	0.146625	3.50562	0.000455543	0.0103212	Up
ENSMUSG00000031884	241.06	-0.988278	0.282203	-3.50201	0.000461763	0.0104418	Down
ENSMUSG00000063229	17198.1	0.505417	0.144531	3.49694	0.000470627	0.0106216	Up
ENSMUSG00000030314	596.094	-0.452512	0.12947	-3.4951	0.000473881	0.0106743	Down
ENSMUSG00000041773	106.83	0.77912	0.223117	3.49198	0.000479459	0.010779	Up
ENSMUSG00000028179	4838.44	-0.495346	0.141935	-3.48995	0.000483119	0.01082	Down
ENSMUSG00000047246	28.3338	-1.52008	0.435562	-3.48993	0.000483143	0.01082	Down
ENSMUSG00000026874	23386	0.426521	0.122322	3.48688	0.0004887	0.0109234	Up
ENSMUSG00000117621	497.195	-0.501549	0.143949	-3.4842	0.000493602	0.0110118	Down
ENSMUSG00000078597	1179.73	-0.772883	0.22195	-3.48223	0.000497255	0.011072	Down
ENSMUSG00000053414	42.893	1.49208	0.429406	3.47475	0.000511322	0.0113635	Up
ENSMUSG00000047036	1033.2	-0.62705	0.180573	-3.47255	0.000515537	0.0114353	Down
ENSMUSG00000078920	357.191	0.787063	0.226713	3.47163	0.000517303	0.0114526	Up
ENSMUSG00000041870	366.355	-0.52169	0.150516	-3.46602	0.000528226	0.0116722	Down
ENSMUSG00000042426	223.329	-0.54864	0.158403	-3.46356	0.000533072	0.0117569	Down
ENSMUSG00000062627	230.165	0.552288	0.159843	3.45519	0.000549912	0.0121054	Up
ENSMUSG00000022003	1027.4	1.72553	0.499495	3.45455	0.000551204	0.0121109	Up
ENSMUSG00000026305	519.856	0.484758	0.140514	3.44988	0.00056083	0.0122915	Up
ENSMUSG00000029406	905.067	0.61411	0.178039	3.4493	0.000562048	0.0122915	Up
ENSMUSG00000031987	415.483	-0.458913	0.133056	-3.44903	0.0005626	0.0122915	Down
ENSMUSG00000024190	1140.71	1.71437	0.497722	3.44443	0.00057227	0.0124794	Up
ENSMUSG00000081207	206.138	-2.3503	0.683324	-3.43951	0.000582758	0.0126843	Down
ENSMUSG00000070576	203.657	0.680807	0.19804	3.43772	0.000586637	0.012721	Up
ENSMUSG00000082938	103.247	0.786102	0.228642	3.43814	0.00058573	0.012721	Up
ENSMUSG00000071551	398.296	-0.815697	0.237429	-3.43554	0.00059138	0.0128	Down
ENSMUSG00000052928	462.838	0.540143	0.157258	3.43475	0.000593094	0.0128133	Up
ENSMUSG00000047496	274.722	0.87671	0.255371	3.43308	0.000596762	0.0128686	Up
ENSMUSG00000081772	104.94	-0.820347	0.239094	-3.43106	0.000601221	0.0129407	Down
ENSMUSG00000031604	3019.55	-0.699622	0.20417	-3.42667	0.000611028	0.0131033	Down
ENSMUSG00000034853	61.031	-0.992366	0.289579	-3.42693	0.000610437	0.0131033	Down
ENSMUSG00000011179	424.597	-0.467738	0.136798	-3.41918	0.0006281	0.0134446	Down
ENSMUSG00000024211	42.5837	1.21637	0.355828	3.41843	0.000629836	0.0134569	Up
ENSMUSG00000117406	96.5633	-0.77858	0.227963	-3.41538	0.00063694	0.0135838	Down
ENSMUSG00000057425	55.215	1.11944	0.327893	3.41404	0.000640078	0.0136257	Up
ENSMUSG00000026773	229.534	-0.951923	0.279141	-3.41019	0.000649166	0.0137874	Down
ENSMUSG00000050103	859.682	-0.503233	0.147583	-3.40983	0.000650045	0.0137874	Down
ENSMUSG00000030087	3051.79	-0.442592	0.129871	-3.40793	0.000654579	0.0138582	Down
ENSMUSG00000025497	1698.98	0.437971	0.12856	3.40674	0.00065743	0.0138933	Up
ENSMUSG00000012848	3012.45	0.354675	0.10431	3.40021	0.000673351	0.014127	Up
ENSMUSG00000017176	35.3478	1.28229	0.377067	3.40071	0.000672114	0.014127	Up
ENSMUSG00000039218	5891.91	0.384898	0.113169	3.40108	0.000671202	0.014127	Up
ENSMUSG00000069565	827.036	0.455787	0.134037	3.40045	0.000672759	0.014127	Up
ENSMUSG00000015568	286.762	1.66432	0.490233	3.39496	0.000686382	0.0143745	Up
ENSMUSG00000062061	75.5512	-2.87164	0.846401	-3.39277	0.000691902	0.014464	Down
ENSMUSG00000031173	7701.62	-0.31865	0.0941459	-3.38464	0.000712708	0.0148722	Down
ENSMUSG00000023988	310.729	-0.558775	0.165203	-3.38236	0.000718666	0.0149696	Down
ENSMUSG00000017868	802.082	0.518606	0.153423	3.38023	0.00072425	0.015059	Up
ENSMUSG00000024292	4257.85	-0.52217	0.154684	-3.37573	0.000736197	0.01528	Down
ENSMUSG00000069456	664.065	-0.769908	0.228147	-3.37461	0.000739196	0.0153149	Down
ENSMUSG00000073840	20.9696	-1.74744	0.517958	-3.37371	0.000741614	0.0153377	Down
ENSMUSG00000039852	610.483	0.494526	0.146666	3.37178	0.000746849	0.0154185	Up
ENSMUSG00000032812	979.508	0.372799	0.110813	3.36421	0.000767637	0.0158196	Up
ENSMUSG00000021482	1147.33	0.409682	0.121814	3.36318	0.000770491	0.0158399	Up
ENSMUSG00000074476	107.107	-0.853694	0.253858	-3.36288	0.000771347	0.0158399	Down
ENSMUSG00000069755	70.1148	-0.875554	0.260417	-3.36213	0.000773437	0.0158548	Down
ENSMUSG00000078193	2424.89	0.38254	0.113808	3.36126	0.000775874	0.0158767	Up
ENSMUSG00000015143	502.998	0.543074	0.161698	3.35858	0.000783433	0.0159752	Up
ENSMUSG00000021190	870.679	0.610491	0.181745	3.35905	0.00078211	0.0159752	Up
ENSMUSG00000100075	65.3652	1.38163	0.412148	3.35226	0.00080156	0.0163162	Up
ENSMUSG00000074151	369.043	0.684051	0.20416	3.35056	0.00080647	0.0163874	Up
ENSMUSG00000001323	969.631	-0.455543	0.136121	-3.3466	0.000818081	0.0165943	Down
ENSMUSG00000027068	154.296	1.8836	0.563474	3.34283	0.000829287	0.0166833	Up
ENSMUSG00000047875	43.799	1.15057	0.344062	3.34406	0.000825607	0.0166833	Up
ENSMUSG00000052632	246.705	0.545309	0.163059	3.34423	0.00082511	0.0166833	Up
ENSMUSG00000115662	130.756	-0.73617	0.220232	-3.34271	0.000829642	0.0166833	Down
ENSMUSG00000115867	200.212	0.680497	0.203531	3.34346	0.000827409	0.0166833	Up
ENSMUSG00000027227	12026.8	-0.332446	0.0996028	-3.33771	0.00084471	0.0169569	Down
ENSMUSG00000021704	258.147	0.598184	0.179308	3.33607	0.000849727	0.0170282	Up
ENSMUSG00000032599	930.072	-0.433704	0.130231	-3.33026	0.000867664	0.0173578	Down
ENSMUSG00000020564	218.617	0.524429	0.157601	3.32757	0.000876067	0.0174285	Up
ENSMUSG00000020883	581.412	0.589498	0.177175	3.32721	0.000877198	0.0174285	Up
ENSMUSG00000027642	3207.1	0.347058	0.104281	3.32811	0.000874383	0.0174285	Up
ENSMUSG00000099764	2449.77	0.394075	0.118393	3.32852	0.000873077	0.0174285	Up
ENSMUSG00000015970	2366.05	0.359715	0.108159	3.3258	0.000881666	0.0174874	Up
ENSMUSG00000033880	1673.78	0.426058	0.128185	3.32378	0.000888077	0.0175845	Up
ENSMUSG00000044367	55.9384	-0.949361	0.285697	-3.32297	0.00089066	0.0176057	Down
ENSMUSG00000049086	53.1329	-1.00073	0.302702	-3.306	0.000946378	0.0186753	Down
ENSMUSG00000025810	1080.83	0.61806	0.187024	3.30471	0.000950747	0.0187297	Up
ENSMUSG00000035504	13341.2	-0.393397	0.119111	-3.30278	0.000957318	0.0188273	Down
ENSMUSG00000046658	59.3289	0.934735	0.283097	3.30182	0.000960595	0.0188598	Up
ENSMUSG00000035783	70.8863	-1.29244	0.391492	-3.30132	0.000962316	0.0188617	Down
ENSMUSG00000027698	396.211	0.68043	0.206186	3.30008	0.000966575	0.0188825	Up
ENSMUSG00000071369	498.368	0.579737	0.1757	3.29959	0.000968249	0.0188825	Up
ENSMUSG00000074527	166.82	-0.848519	0.257131	-3.29995	0.000967032	0.0188825	Down
ENSMUSG00000020000	533.234	-3.08147	0.934473	-3.29754	0.000975344	0.0189099	Down
ENSMUSG00000020642	110.467	0.735993	0.223149	3.29822	0.000972996	0.0189099	Up
ENSMUSG00000031586	914.222	0.505248	0.153231	3.29731	0.000976163	0.0189099	Up
ENSMUSG00000097321	160.305	0.904214	0.274122	3.29858	0.000971741	0.0189099	Up
ENSMUSG00000074212	305.572	-0.520967	0.158023	-3.29678	0.000978007	0.0189141	Down
ENSMUSG00000021091	15923.6	1.2651	0.383942	3.29504	0.000984077	0.0189999	Up
ENSMUSG00000030207	610.302	0.481116	0.146457	3.28504	0.00101968	0.0196545	Up
ENSMUSG00000078922	97.3238	0.913534	0.278157	3.28424	0.00102256	0.0196775	Up
ENSMUSG00000032369	202.163	0.655982	0.199965	3.28049	0.00103628	0.0199085	Up
ENSMUSG00000025936	152.92	-0.708917	0.216233	-3.27848	0.00104367	0.0199385	Down
ENSMUSG00000052707	944.455	0.409352	0.124853	3.27867	0.00104296	0.0199385	Up
ENSMUSG00000087382	315.065	-0.755588	0.230489	-3.2782	0.0010447	0.0199385	Down
ENSMUSG00000114247	180.88	-1.03108	0.314495	-3.27853	0.00104349	0.0199385	Down
ENSMUSG00000031360	119.296	0.658337	0.200904	3.27688	0.0010496	0.0199991	Up
ENSMUSG00000096891	108.128	-0.895252	0.273276	-3.276	0.00105288	0.0200289	Down
ENSMUSG00000074521	33.5202	-1.21559	0.371441	-3.27265	0.00106546	0.0202351	Down
ENSMUSG00000006476	2231.58	-0.348215	0.106612	-3.2662	0.00109002	0.0206677	Down
ENSMUSG00000019987	16549.7	-0.404322	0.123843	-3.2648	0.00109543	0.0207364	Down
ENSMUSG00000021268	34.7617	-1.39316	0.427103	-3.26187	0.00110678	0.0208992	Down
ENSMUSG00000024799	1839.32	-0.598145	0.183387	-3.26166	0.00110762	0.0208992	Down
ENSMUSG00000085189	38.0356	1.09544	0.336313	3.25721	0.00112515	0.0211954	Up
ENSMUSG00000020496	1434.31	-0.339736	0.104391	-3.25447	0.00113605	0.021349	Down
ENSMUSG00000025017	894.494	0.383949	0.117984	3.25424	0.00113697	0.021349	Up
ENSMUSG00000025492	5674.66	0.479071	0.147378	3.25063	0.00115149	0.0215519	Up
ENSMUSG00000026473	16416.2	-0.487098	0.149839	-3.25081	0.00115079	0.0215519	Down
ENSMUSG00000028034	749.144	-0.545867	0.168064	-3.24797	0.00116232	0.0217196	Down
ENSMUSG00000025405	1650.94	-0.581073	0.178976	-3.24665	0.00116771	0.0217855	Down
ENSMUSG00000030031	30.0276	-1.22995	0.378893	-3.24616	0.00116975	0.0217884	Down
ENSMUSG00000082100	279.399	-0.623865	0.19231	-3.24407	0.00117836	0.0219138	Down
ENSMUSG00000046668	807.214	0.448597	0.138556	3.23766	0.00120514	0.0223759	Up
ENSMUSG00000085962	34.2777	1.21736	0.376521	3.23317	0.00122426	0.0226948	Up
ENSMUSG00000024640	31.3051	2.0849	0.645157	3.23162	0.00123091	0.0227816	Up
ENSMUSG00000038415	556.183	2.53914	0.786194	3.22966	0.00123939	0.0229021	Up
ENSMUSG00000027782	790.712	-0.459379	0.142316	-3.22788	0.00124712	0.0230083	Down
ENSMUSG00000023274	60.2906	-0.97622	0.302517	-3.227	0.00125097	0.0230428	Down
ENSMUSG00000039197	10426.6	-0.37817	0.117242	-3.22555	0.00125733	0.0231233	Down
ENSMUSG00000057541	168.159	-0.567947	0.176105	-3.22504	0.00125954	0.0231275	Down
ENSMUSG00000020361	1983.3	-0.375606	0.116495	-3.22423	0.00126314	0.023136	Down
ENSMUSG00000066232	1376.51	-0.349133	0.108291	-3.22403	0.00126399	0.023136	Down
ENSMUSG00000026864	28707.7	-0.459537	0.14293	-3.21512	0.00130389	0.0238287	Down
ENSMUSG00000028195	285.362	-0.508481	0.158202	-3.21413	0.00130842	0.023874	Down
ENSMUSG00000039275	407.457	-0.432506	0.134583	-3.21366	0.00131053	0.0238751	Down
ENSMUSG00000022905	784.261	-0.419297	0.130688	-3.20838	0.00133486	0.0242803	Down
ENSMUSG00000029090	706.545	-0.458964	0.143122	-3.2068	0.00134219	0.0243374	Down
ENSMUSG00000033871	28.8515	1.26806	0.395387	3.20714	0.0013406	0.0243374	Up
ENSMUSG00000069874	617.513	0.550806	0.1718	3.2061	0.00134548	0.024359	Up
ENSMUSG00000031700	3917.84	-0.43337	0.135355	-3.20173	0.00136604	0.0246699	Down
ENSMUSG00000032578	286.252	3.51214	1.09701	3.20155	0.0013669	0.0246699	Up
ENSMUSG00000028630	629.301	0.483114	0.151055	3.19828	0.00138251	0.0248744	Up
ENSMUSG00000031853	130.667	0.703328	0.219885	3.19861	0.0013809	0.0248744	Up
ENSMUSG00000053886	51.7382	1.06339	0.332933	3.19402	0.00140308	0.0252056	Up
ENSMUSG00000031594	12512.3	1.69914	0.532321	3.19195	0.00141314	0.0253081	Up
ENSMUSG00000040928	275.159	0.526992	0.165093	3.1921	0.00141244	0.0253081	Up
ENSMUSG00000073418	30071.7	0.482002	0.151083	3.19031	0.00142118	0.0254128	Up
ENSMUSG00000028527	832.264	0.454286	0.14242	3.18976	0.00142392	0.0254228	Up
ENSMUSG00000010651	7393.44	-0.725804	0.227933	-3.18429	0.00145111	0.0256461	Down
ENSMUSG00000024588	2865.97	0.325968	0.102337	3.18523	0.00144638	0.0256461	Up
ENSMUSG00000026866	4004.42	-0.337868	0.106096	-3.18455	0.00144979	0.0256461	Down
ENSMUSG00000033107	944.02	0.754087	0.23674	3.1853	0.00144605	0.0256461	Up
ENSMUSG00000041220	845.787	-0.613361	0.19263	-3.18414	0.00145187	0.0256461	Down
ENSMUSG00000042675	806.502	0.501852	0.157549	3.18536	0.00144573	0.0256461	Up
ENSMUSG00000074825	52.7041	0.983585	0.308806	3.18512	0.00144694	0.0256461	Up
ENSMUSG00000060419	2705.5	0.4403	0.13854	3.17813	0.00148227	0.0261432	Up
ENSMUSG00000000538	605.714	0.424275	0.133523	3.17753	0.00148536	0.026158	Up
ENSMUSG00000032010	62.7152	-1.22669	0.386192	-3.17638	0.00149128	0.0262226	Down
ENSMUSG00000026970	492.425	0.480275	0.151329	3.17372	0.001505	0.0264239	Up
ENSMUSG00000049047	219.033	0.643844	0.203117	3.16982	0.00152535	0.0267005	Up
ENSMUSG00000066877	50.4091	0.988678	0.31187	3.17016	0.00152356	0.0267005	Up
ENSMUSG00000039361	1713.29	-0.325805	0.102811	-3.16896	0.00152987	0.0267394	Down
ENSMUSG00000094786	76.1314	-0.877563	0.277142	-3.16648	0.00154296	0.0269277	Down
ENSMUSG00000024158	3237.19	-0.341541	0.107882	-3.16587	0.00154621	0.0269411	Down
ENSMUSG00000043702	254.229	-0.508753	0.160722	-3.16542	0.00154859	0.0269411	Down
ENSMUSG00000044005	4538.55	-0.409221	0.129295	-3.16503	0.00155068	0.0269411	Down
ENSMUSG00000022948	112.512	-0.813744	0.257254	-3.16319	0.00156051	0.0270714	Down
ENSMUSG00000005124	28.0827	1.46383	0.462951	3.16196	0.00156712	0.0271258	Up
ENSMUSG00000030795	786.439	0.476274	0.150637	3.16174	0.00156832	0.0271258	Up
ENSMUSG00000022550	459.497	0.574586	0.181766	3.16112	0.00157162	0.0271426	Up
ENSMUSG00000026203	1111.05	-0.470429	0.149082	-3.15551	0.00160218	0.0276293	Down
ENSMUSG00000034422	512.519	0.511639	0.162283	3.15276	0.00161732	0.0278491	Up
ENSMUSG00000031796	570.156	0.41836	0.132985	3.14592	0.00165568	0.0284674	Up
ENSMUSG00000052560	91.5175	0.902922	0.287187	3.14402	0.00166643	0.02861	Up
ENSMUSG00000042349	741.965	0.492346	0.156769	3.14058	0.00168613	0.0289054	Up
ENSMUSG00000028461	656.01	-0.468164	0.149164	-3.13858	0.00169769	0.0290607	Down
ENSMUSG00000085037	102.451	-0.680265	0.217138	-3.13286	0.0017311	0.0295891	Down
ENSMUSG00000098470	953.736	0.445546	0.142408	3.12866	0.00175603	0.0299712	Up
ENSMUSG00000078964	1031.3	-0.561308	0.179484	-3.12733	0.00176399	0.0300628	Down
ENSMUSG00000109509	178.967	0.657125	0.210242	3.12556	0.00177465	0.0302002	Up
ENSMUSG00000022146	77.5493	0.789775	0.252908	3.12277	0.00179156	0.0303546	Up
ENSMUSG00000053907	1591.39	0.391036	0.125215	3.12291	0.00179074	0.0303546	Up
ENSMUSG00000085148	317.167	0.559997	0.179306	3.12314	0.00178935	0.0303546	Up
ENSMUSG00000070427	259.949	0.709739	0.227557	3.11895	0.00181499	0.0307069	Up
ENSMUSG00000052726	39.4864	1.19942	0.384746	3.11744	0.00182428	0.0308192	Up
ENSMUSG00000040147	2837.22	-0.412004	0.132262	-3.11505	0.00183911	0.0310247	Down
ENSMUSG00000091337	131.436	0.742165	0.238354	3.1137	0.00184756	0.031122	Up
ENSMUSG00000039428	1212.06	-0.381504	0.12275	-3.10797	0.00188375	0.0316856	Down
ENSMUSG00000026617	931.123	-0.377017	0.121335	-3.10724	0.00188843	0.0317185	Down
ENSMUSG00000042680	364.673	0.516559	0.166269	3.10676	0.00189148	0.0317238	Up
ENSMUSG00000025813	264.374	-0.546074	0.175917	-3.10416	0.00190817	0.0319118	Down
ENSMUSG00000031627	1162.47	0.418046	0.134672	3.10418	0.00190809	0.0319118	Up
ENSMUSG00000003721	5063.75	-0.337644	0.108907	-3.10029	0.00193328	0.0322853	Down
ENSMUSG00000017760	2573.34	0.313889	0.101301	3.09859	0.00194445	0.0324251	Up
ENSMUSG00000022181	9097.86	0.361971	0.117087	3.09147	0.00199168	0.0330173	Up
ENSMUSG00000023104	402.907	0.449278	0.145331	3.09142	0.00199203	0.0330173	Up
ENSMUSG00000025532	304.066	-0.440702	0.142571	-3.0911	0.00199416	0.0330173	Down
ENSMUSG00000027086	316.277	-0.438524	0.141862	-3.09121	0.00199344	0.0330173	Down
ENSMUSG00000054630	10967.8	-0.411998	0.133284	-3.09113	0.00199399	0.0330173	Down
ENSMUSG00000027398	58.1512	1.08356	0.350792	3.0889	0.00200897	0.0331308	Up
ENSMUSG00000043895	76.3515	0.857508	0.277582	3.08921	0.00200692	0.0331308	Up
ENSMUSG00000055737	8985.84	-0.41772	0.135236	-3.08881	0.00200957	0.0331308	Down
ENSMUSG00000034936	472.868	-0.836921	0.271349	-3.08429	0.00204036	0.0334764	Down
ENSMUSG00000040618	76.2476	0.954382	0.309404	3.08458	0.00203839	0.0334764	Up
ENSMUSG00000044378	80.4985	-0.889944	0.288564	-3.08405	0.00204205	0.0334764	Down
ENSMUSG00000092021	84.5362	1.03137	0.334356	3.08465	0.00203789	0.0334764	Up
ENSMUSG00000051427	307.649	-0.478077	0.155297	-3.07846	0.00208073	0.0340625	Down
ENSMUSG00000105881	73.3379	-0.747749	0.242949	-3.0778	0.00208535	0.03409	Down
ENSMUSG00000031841	55.6338	-1.2478	0.406046	-3.07305	0.00211883	0.0345886	Down
ENSMUSG00000005681	109063	-0.321732	0.104745	-3.07158	0.00212928	0.0346619	Down
ENSMUSG00000040564	49907.6	-0.347839	0.113233	-3.07188	0.00212714	0.0346619	Down
ENSMUSG00000022575	574.161	0.448174	0.146207	3.06535	0.00217419	0.0353435	Up
ENSMUSG00000053617	675.7	-0.662897	0.216426	-3.06292	0.00219187	0.0355811	Down
ENSMUSG00000024014	337.557	0.450266	0.147092	3.06112	0.00220512	0.0357463	Up
ENSMUSG00000038213	297.216	0.445819	0.145672	3.06042	0.00221025	0.0357796	Up
ENSMUSG00000020484	4509.99	0.416205	0.13605	3.0592	0.0022193	0.0358264	Up
ENSMUSG00000028405	3065.68	-0.318855	0.104216	-3.05956	0.00221666	0.0358264	Down
ENSMUSG00000053641	407.3	0.450616	0.147392	3.05726	0.00223372	0.0360091	Up
ENSMUSG00000069170	53.9507	-1.07834	0.353078	-3.05412	0.00225722	0.0363375	Down
ENSMUSG00000027804	516.062	-0.413994	0.135612	-3.05278	0.00226731	0.0364494	Down
ENSMUSG00000028339	138.423	0.984561	0.323037	3.04783	0.00230502	0.0370044	Up
ENSMUSG00000051391	1555.47	-0.367914	0.12098	-3.04112	0.00235703	0.0377079	Down
ENSMUSG00000057400	34443.6	-0.339959	0.111792	-3.041	0.00235792	0.0377079	Down
ENSMUSG00000073411	9658.33	0.38052	0.125133	3.04092	0.00235857	0.0377079	Up
ENSMUSG00000031770	17699.7	-0.450705	0.148329	-3.03854	0.00237725	0.0379023	Down
ENSMUSG00000080316	89.7236	1.07516	0.35383	3.03863	0.00237653	0.0379023	Up
ENSMUSG00000020919	1155.23	0.383946	0.126402	3.03749	0.00238554	0.0379304	Up
ENSMUSG00000079507	180.986	-0.724655	0.238566	-3.03754	0.00238516	0.0379304	Down
ENSMUSG00000057894	109.742	-0.684819	0.225604	-3.03549	0.00240145	0.0381313	Down
ENSMUSG00000058818	99.7045	0.879989	0.290308	3.03123	0.00243561	0.0386209	Up
ENSMUSG00000034382	553.797	0.461526	0.152318	3.03001	0.00244547	0.0387243	Up
ENSMUSG00000030560	1572.34	0.588163	0.194139	3.0296	0.00244882	0.0387246	Up
ENSMUSG00000031482	3782.6	-0.376988	0.124562	-3.02652	0.00247385	0.0390674	Down
ENSMUSG00000003531	411.914	-0.419367	0.138599	-3.02576	0.00248007	0.0391124	Down
ENSMUSG00000027536	24.0065	1.34675	0.44519	3.02511	0.00248547	0.0391444	Up
ENSMUSG00000029833	184.357	-0.632223	0.209168	-3.02256	0.00250648	0.0394219	Down
ENSMUSG00000025153	8346.17	-0.580449	0.19207	-3.02207	0.0025105	0.0394317	Down
ENSMUSG00000026348	447.767	-0.605552	0.200523	-3.01986	0.00252888	0.0396669	Down
ENSMUSG00000060703	4993.25	0.389048	0.128866	3.01903	0.00253589	0.0397233	Up
ENSMUSG00000037366	1838.88	-0.325489	0.107945	-3.01533	0.00256697	0.040156	Down
ENSMUSG00000031897	380.83	0.538592	0.178675	3.01436	0.00257521	0.0402307	Up
ENSMUSG00000099881	117.785	-0.66183	0.21965	-3.01311	0.00258587	0.0403431	Down
ENSMUSG00000024411	63.6416	0.946481	0.314624	3.00829	0.00262722	0.0408303	Up
ENSMUSG00000026131	1084.68	-0.397584	0.132165	-3.00824	0.00262764	0.0408303	Down
ENSMUSG00000090038	134.721	-0.60915	0.202462	-3.00872	0.00262349	0.0408303	Down
ENSMUSG00000021754	256.02	0.707952	0.23542	3.00719	0.00263673	0.0409169	Up
ENSMUSG00000019806	237.605	0.55916	0.185995	3.00632	0.00264429	0.0409794	Up
ENSMUSG00000025823	6661.82	-0.464384	0.154492	-3.00587	0.00264822	0.0409857	Down
ENSMUSG00000036309	2507.84	-0.307135	0.10224	-3.00406	0.00266398	0.0411749	Down
ENSMUSG00000033446	313.469	0.469093	0.156231	3.00256	0.00267723	0.0412698	Up
ENSMUSG00000040249	14273.6	0.428104	0.142562	3.00293	0.0026739	0.0412698	Up
ENSMUSG00000042104	69.2114	-0.760013	0.253238	-3.00118	0.00268936	0.0413981	Down
ENSMUSG00000064373	83220.9	0.322643	0.107519	3.0008	0.00269267	0.0413981	Up
ENSMUSG00000070704	7174.31	-0.368229	0.122805	-2.9985	0.00271314	0.0416576	Down
ENSMUSG00000089712	45.4228	-0.986262	0.329103	-2.99682	0.00272814	0.0418327	Down
ENSMUSG00000044433	287.169	0.536234	0.179114	2.99381	0.00275516	0.0421914	Up
ENSMUSG00000056973	3956.06	-1.18772	0.396969	-2.99198	0.00277172	0.0423891	Down
ENSMUSG00000029714	703.065	0.360745	0.120662	2.98972	0.00279231	0.0426478	Up
ENSMUSG00000053950	171.441	-0.648892	0.217394	-2.98487	0.00283696	0.043273	Down
ENSMUSG00000000317	29.1652	-1.45736	0.488418	-2.98384	0.00284654	0.0433622	Down
ENSMUSG00000022971	814.353	0.368855	0.123667	2.98265	0.00285768	0.0434748	Up
ENSMUSG00000031154	824.922	0.363369	0.121863	2.98179	0.0028657	0.0435398	Up
ENSMUSG00000022505	132.034	0.581071	0.19499	2.98001	0.00288242	0.0437368	Up
ENSMUSG00000027244	1414.57	0.383296	0.128642	2.97956	0.00288666	0.043744	Up
ENSMUSG00000020218	23.3994	1.5828	0.531463	2.97819	0.00289959	0.0438827	Up
ENSMUSG00000023952	771.581	0.460445	0.154693	2.97651	0.00291553	0.0440666	Up
ENSMUSG00000029561	111.571	0.726271	0.244397	2.97169	0.00296168	0.0447061	Up
ENSMUSG00000037415	1507.69	0.382043	0.128659	2.96942	0.00298366	0.0449794	Up
ENSMUSG00000045193	178.484	0.564108	0.190016	2.96874	0.00299021	0.0450196	Up
ENSMUSG00000015755	1850.39	0.438128	0.147628	2.96778	0.00299957	0.0450841	Up
ENSMUSG00000022464	13516.5	-0.294461	0.0992285	-2.96751	0.00300225	0.0450841	Down
ENSMUSG00000023873	30.9384	1.11024	0.374333	2.96591	0.00301785	0.04526	Up
ENSMUSG00000007038	738.545	0.393498	0.132705	2.96522	0.00302467	0.0453037	Up
ENSMUSG00000078861	46.4911	-0.915717	0.309051	-2.96299	0.00304663	0.045574	Down
ENSMUSG00000079442	16.046	1.60293	0.541195	2.96184	0.00305807	0.0456862	Up
ENSMUSG00000022887	3088.57	0.348673	0.11774	2.96139	0.00306253	0.0456941	Up
ENSMUSG00000046785	441.332	-0.475067	0.160447	-2.9609	0.00306743	0.0457087	Down
ENSMUSG00000028211	1066.85	-0.540602	0.182648	-2.95979	0.00307846	0.0458142	Down
ENSMUSG00000009614	9786.57	-0.378091	0.12789	-2.95637	0.00311285	0.0462668	Down
ENSMUSG00000039671	523.495	0.374221	0.127019	2.94617	0.00321735	0.0477402	Up
ENSMUSG00000098330	220.078	-2.55143	0.866097	-2.9459	0.0032202	0.0477402	Down
ENSMUSG00000108884	126.06	1.05442	0.358513	2.94109	0.00327059	0.0484256	Up
ENSMUSG00000030562	1031.47	0.3359	0.114421	2.93565	0.00332849	0.0492201	Up
ENSMUSG00000033715	3928.87	-0.378619	0.129024	-2.93449	0.00334099	0.0493422	Down
ENSMUSG00000041650	1062.18	-0.319036	0.10883	-2.93152	0.00337308	0.0497487	Down
ENSMUSG00000100774	52.6414	-1.31926	0.450082	-2.93115	0.00337707	0.0497487	Down
ENSMUSG00000030711	4372.49	-0.309837	0.105767	-2.92944	0.00339572	0.0499601	Down
ENSMUSG00000038286	1664.85	-0.325118	0.11109	-2.92663	0.00342655	0.0503499	Down
ENSMUSG00000054252	430.533	0.506084	0.173179	2.92231	0.00347443	0.050989	Up
ENSMUSG00000108799	1035.56	-0.34147	0.116896	-2.92116	0.00348731	0.0511135	Down
ENSMUSG00000020116	498.874	-0.378068	0.129501	-2.91942	0.0035068	0.0513011	Down
ENSMUSG00000022742	3184.3	-0.361254	0.123749	-2.91923	0.00350893	0.0513011	Down
ENSMUSG00000027695	176.308	0.546082	0.187155	2.9178	0.00352506	0.051472	Up
ENSMUSG00000033147	191.915	-0.567777	0.19464	-2.91706	0.00353346	0.05153	Down
ENSMUSG00000001666	1338.47	-0.33697	0.115612	-2.91466	0.0035608	0.0517987	Down
ENSMUSG00000033318	361.448	0.4378	0.150206	2.91466	0.00356078	0.0517987	Up
ENSMUSG00000094743	38.4532	-1.05039	0.360496	-2.91374	0.00357127	0.0518861	Down
ENSMUSG00000073563	403.561	-0.395689	0.13585	-2.91269	0.0035833	0.0519959	Down
ENSMUSG00000029270	110.256	0.658854	0.226323	2.91112	0.0036013	0.052127	Up
ENSMUSG00000037262	281.031	0.499096	0.171428	2.9114	0.00359813	0.052127	Up
ENSMUSG00000022965	347.419	0.440005	0.151214	2.90982	0.00361642	0.0522282	Up
ENSMUSG00000084349	2778.81	0.37724	0.129647	2.90974	0.00361729	0.0522282	Up
ENSMUSG00000029385	357.459	0.447627	0.154039	2.90593	0.00366165	0.0526725	Up
ENSMUSG00000045055	715.687	0.421661	0.145093	2.90613	0.00365925	0.0526725	Up
ENSMUSG00000109674	165.508	0.654165	0.225054	2.9067	0.0036526	0.0526725	Up
ENSMUSG00000051579	131.364	0.651843	0.224357	2.90539	0.00366799	0.0526985	Up
ENSMUSG00000034785	2872.22	-0.47362	0.163048	-2.90479	0.003675	0.0527339	Down
ENSMUSG00000015806	3127.77	-0.376192	0.129576	-2.90325	0.00369306	0.0528626	Down
ENSMUSG00000041769	501.595	0.476278	0.164035	2.90352	0.00368999	0.0528626	Up
ENSMUSG00000032366	644.433	0.4052	0.139645	2.90164	0.00371213	0.0530701	Up
ENSMUSG00000031365	118.825	0.589614	0.203358	2.89938	0.00373899	0.053323	Up
ENSMUSG00000078687	19167	-1.35385	0.466899	-2.89966	0.00373567	0.053323	Down
ENSMUSG00000029186	450.462	-0.498895	0.172153	-2.89797	0.00375588	0.0534983	Down
ENSMUSG00000032596	161.336	0.558572	0.192824	2.8968	0.00376988	0.053632	Up
ENSMUSG00000023057	1327.76	-0.520372	0.179704	-2.89572	0.0037829	0.0537515	Down
ENSMUSG00000036086	51.6073	0.850529	0.294118	2.8918	0.00383043	0.0543604	Up
ENSMUSG00000022774	355.821	-0.431967	0.149458	-2.89022	0.00384968	0.0545669	Down
ENSMUSG00000048911	108.18	0.717011	0.248326	2.88738	0.00388469	0.054996	Up
ENSMUSG00000024371	553.641	0.41607	0.144129	2.88679	0.00389197	0.0550321	Up
ENSMUSG00000016487	431.578	0.462544	0.160359	2.88442	0.00392135	0.0553802	Up
ENSMUSG00000021376	853.044	-0.344876	0.119647	-2.88245	0.003946	0.0556607	Down
ENSMUSG00000057036	4915.57	0.354069	0.122894	2.88108	0.00396314	0.0558347	Up
ENSMUSG00000054519	57.2539	0.819944	0.285032	2.87667	0.00401898	0.0565527	Up
ENSMUSG00000035836	6598.86	-0.477344	0.166019	-2.87523	0.00403732	0.0567421	Down
ENSMUSG00000056962	459.651	-0.38525	0.134039	-2.87417	0.00405093	0.0568647	Down
ENSMUSG00000020994	1110.21	-0.338811	0.117997	-2.87134	0.00408735	0.0573068	Down
ENSMUSG00000021007	17.1524	1.42311	0.496204	2.86799	0.00413093	0.057848	Up
ENSMUSG00000021238	6453.94	-0.339935	0.118661	-2.86477	0.00417315	0.0583688	Down
ENSMUSG00000039831	856.334	0.434199	0.151631	2.86352	0.00418968	0.0585297	Up
ENSMUSG00000062825	675.469	-0.491409	0.171663	-2.86263	0.00420142	0.0586232	Down
ENSMUSG00000038822	46.4839	0.867346	0.303457	2.85822	0.00426031	0.0593737	Up
ENSMUSG00000028536	207.657	0.64049	0.224251	2.85613	0.00428838	0.0596575	Up
ENSMUSG00000036390	44.8686	1.22153	0.427716	2.85594	0.00429095	0.0596575	Up
ENSMUSG00000052305	1715.49	0.517141	0.181181	2.85428	0.0043134	0.0598265	Up
ENSMUSG00000083992	2473.64	0.331838	0.116244	2.85466	0.00430828	0.0598265	Up
ENSMUSG00000046404	342.275	-0.478988	0.168211	-2.84754	0.00440587	0.0610363	Down
ENSMUSG00000026594	345.03	0.60762	0.213431	2.84691	0.00441453	0.0610409	Up
ENSMUSG00000058672	2550.35	-0.378716	0.133034	-2.84676	0.0044167	0.0610409	Down
ENSMUSG00000035451	519.03	0.60254	0.211753	2.84549	0.00443437	0.0612123	Up
ENSMUSG00000043252	734.375	-0.525187	0.184637	-2.84443	0.00444904	0.0613418	Down
ENSMUSG00000025995	199.002	-0.476509	0.167614	-2.84289	0.00447063	0.0615352	Down
ENSMUSG00000052214	961.91	-0.327717	0.115285	-2.84268	0.00447365	0.0615352	Down
ENSMUSG00000040562	507.863	-0.444494	0.156484	-2.84051	0.00450415	0.0618389	Down
ENSMUSG00000058492	7953.75	-0.280439	0.0987337	-2.84035	0.00450637	0.0618389	Down
ENSMUSG00000020140	191.598	-0.65928	0.232226	-2.83896	0.00452613	0.061915	Down
ENSMUSG00000026675	953.102	-0.464597	0.163625	-2.83939	0.00451996	0.061915	Down
ENSMUSG00000031024	912.282	0.424036	0.14939	2.83846	0.00453323	0.061915	Up
ENSMUSG00000097101	124.694	0.625623	0.2204	2.83858	0.00453145	0.061915	Up
ENSMUSG00000022821	8062.32	-0.323583	0.114125	-2.83533	0.00457787	0.0624514	Down
ENSMUSG00000024254	1422.14	0.42192	0.148903	2.83352	0.00460386	0.0627323	Up
ENSMUSG00000029468	42.7415	0.944503	0.333385	2.83307	0.00461036	0.0627473	Up
ENSMUSG00000042524	1058.12	0.497171	0.175594	2.83137	0.00463496	0.0630084	Up
ENSMUSG00000034218	73.3375	0.716274	0.253019	2.83091	0.00464164	0.0630255	Up
ENSMUSG00000007617	165.705	-0.554725	0.196067	-2.82926	0.00466558	0.0632028	Down
ENSMUSG00000073940	755.369	0.557842	0.197166	2.8293	0.00466498	0.0632028	Up
ENSMUSG00000052957	160.186	-0.721956	0.255271	-2.8282	0.0046811	0.0633393	Down
ENSMUSG00000029445	25999.7	-0.331	0.117083	-2.82706	0.00469779	0.0634912	Down
ENSMUSG00000052512	726.071	-0.371179	0.131425	-2.82426	0.004739	0.0639738	Down
ENSMUSG00000100094	1112	0.609702	0.216072	2.82176	0.00477613	0.0644002	Up
ENSMUSG00000026858	729.849	-0.378669	0.134231	-2.82103	0.00478691	0.0644707	Down
ENSMUSG00000004567	758.999	0.333578	0.118287	2.82008	0.00480119	0.0645883	Up
ENSMUSG00000017390	220.73	0.592447	0.210209	2.81837	0.00482675	0.0648081	Up
ENSMUSG00000043832	39.4514	1.01147	0.358901	2.81825	0.00482869	0.0648081	Up
ENSMUSG00000036782	52.5571	-0.853809	0.303011	-2.81775	0.00483613	0.0648332	Down
ENSMUSG00000001482	577.23	-0.352314	0.125057	-2.81722	0.00484413	0.0648656	Down
ENSMUSG00000001089	231.601	-0.451622	0.160362	-2.81626	0.00485863	0.0648757	Down
ENSMUSG00000023078	34.1938	1.39536	0.4955	2.81606	0.00486163	0.0648757	Up
ENSMUSG00000041828	1426.17	0.533032	0.189275	2.81619	0.00485976	0.0648757	Up
ENSMUSG00000035673	494.897	0.398398	0.141577	2.81399	0.00489301	0.0652195	Up
ENSMUSG00000040327	134.84	0.589707	0.209593	2.81358	0.00489933	0.065229	Up
ENSMUSG00000022403	2802.16	-0.274201	0.0975436	-2.81106	0.00493787	0.0656278	Down
ENSMUSG00000046532	84.137	-0.834338	0.296824	-2.81088	0.00494058	0.0656278	Down
ENSMUSG00000110251	154.381	0.778858	0.277466	2.80704	0.00499991	0.0663401	Up
ENSMUSG00000022336	831.475	-0.331833	0.118288	-2.80529	0.00502709	0.0665723	Down
ENSMUSG00000035686	1290.05	-1.31425	0.468509	-2.80518	0.00502886	0.0665723	Down
ENSMUSG00000035992	551.251	0.391475	0.139598	2.8043	0.0050426	0.0666782	Up
ENSMUSG00000117062	89.8247	0.622262	0.221961	2.80347	0.00505553	0.0667732	Up
ENSMUSG00000018415	609.088	-0.363288	0.12968	-2.80142	0.00508776	0.0671226	Down
ENSMUSG00000001604	1349.27	-0.402095	0.14357	-2.80068	0.00509951	0.0672014	Down
ENSMUSG00000038412	229.176	-0.446844	0.159603	-2.79972	0.00511473	0.0673256	Down
ENSMUSG00000049804	34.6513	1.05233	0.376024	2.79858	0.00513279	0.0674869	Up
ENSMUSG00000032193	2087.36	-0.302976	0.108281	-2.79806	0.005141	0.0674873	Down
ENSMUSG00000111375	22.9341	1.29294	0.462121	2.79785	0.00514443	0.0674873	Up
ENSMUSG00000070544	1066.35	-0.388762	0.138988	-2.7971	0.0051564	0.067568	Down
ENSMUSG00000055053	2285.81	-0.349457	0.125128	-2.79279	0.00522553	0.0683968	Down
ENSMUSG00000031644	229.024	0.564845	0.202374	2.79109	0.00525305	0.0686796	Up
ENSMUSG00000037926	301.961	0.450707	0.161545	2.78997	0.00527127	0.0688404	Up
ENSMUSG00000000957	422.306	0.489882	0.175739	2.78755	0.00531081	0.0691269	Up
ENSMUSG00000002289	2743.86	0.611319	0.219356	2.78688	0.00532185	0.0691269	Up
ENSMUSG00000012428	2904.28	0.568183	0.203792	2.78806	0.00530255	0.0691269	Up
ENSMUSG00000024308	892.562	0.353294	0.12679	2.78645	0.00532889	0.0691269	Up
ENSMUSG00000026170	7875.52	-0.333893	0.119817	-2.78669	0.005325	0.0691269	Down
ENSMUSG00000030921	108.457	0.650346	0.233309	2.78749	0.00531181	0.0691269	Up
ENSMUSG00000031645	1675.41	0.434491	0.155995	2.78529	0.00534791	0.0692963	Up
ENSMUSG00000036986	413.488	0.398855	0.143309	2.78319	0.00538276	0.0696701	Up
ENSMUSG00000002346	2359.11	0.451562	0.162313	2.78204	0.00540184	0.0698393	Up
ENSMUSG00000022940	96.5336	0.638243	0.229757	2.77791	0.005471	0.070655	Up
ENSMUSG00000023206	597.622	0.426934	0.153775	2.77636	0.00549712	0.0708349	Up
ENSMUSG00000023224	24740.4	0.368656	0.132767	2.77672	0.00549109	0.0708349	Up
ENSMUSG00000054827	10247.5	-0.524827	0.189082	-2.77565	0.00550912	0.0709109	Down
ENSMUSG00000051550	145.869	0.54395	0.196127	2.77346	0.00554643	0.0713121	Up
ENSMUSG00000107451	46.8042	-0.840016	0.303067	-2.77172	0.00557614	0.0716149	Down
ENSMUSG00000030494	265.866	0.591627	0.213595	2.76986	0.00560812	0.0718668	Up
ENSMUSG00000044715	135.513	0.560213	0.20224	2.77004	0.0056049	0.0718668	Up
ENSMUSG00000020638	109.412	0.682581	0.246647	2.76744	0.00564981	0.0722502	Up
ENSMUSG00000021250	133.048	1.67876	0.606618	2.7674	0.00565047	0.0722502	Up
ENSMUSG00000025626	132.375	-0.547366	0.197868	-2.76631	0.00566942	0.0724129	Down
ENSMUSG00000015165	1447.1	0.300342	0.108698	2.76309	0.00572572	0.0729715	Up
ENSMUSG00000029003	559.334	0.383498	0.138776	2.76343	0.00571982	0.0729715	Up
ENSMUSG00000026031	1814.57	-0.301242	0.109091	-2.76139	0.0057556	0.0732721	Down
ENSMUSG00000019737	36.3267	1.08867	0.394692	2.75828	0.0058107	0.0738617	Up
ENSMUSG00000032372	402.529	-0.43096	0.156295	-2.75734	0.00582734	0.0738617	Down
ENSMUSG00000053862	17.6889	1.56174	0.566368	2.75746	0.00582525	0.0738617	Up
ENSMUSG00000063929	685.598	1.3395	0.48567	2.75805	0.00581481	0.0738617	Up
ENSMUSG00000021930	413.208	-0.447305	0.162313	-2.75582	0.00585457	0.0740454	Down
ENSMUSG00000045672	923.311	-0.418837	0.15198	-2.75587	0.00585357	0.0740454	Down
ENSMUSG00000024646	12081.5	-0.256736	0.0931911	-2.75495	0.00587016	0.0740642	Down
ENSMUSG00000037902	256.041	0.559739	0.203197	2.75467	0.00587517	0.0740642	Up
ENSMUSG00000058729	41.219	0.923597	0.335204	2.75532	0.00586339	0.0740642	Up
ENSMUSG00000063919	120.308	0.692213	0.251381	2.75364	0.00589364	0.0742164	Up
ENSMUSG00000096054	492.823	0.39011	0.141745	2.75219	0.00591977	0.0744648	Up
ENSMUSG00000023852	459.267	-0.373243	0.135747	-2.74954	0.0059679	0.0748321	Down
ENSMUSG00000026456	146.489	0.657069	0.239007	2.74917	0.00597472	0.0748321	Up
ENSMUSG00000041075	331.811	0.510652	0.185682	2.75014	0.0059569	0.0748321	Up
ENSMUSG00000054770	97.6018	-0.695442	0.25294	-2.74943	0.00596987	0.0748321	Down
ENSMUSG00000028914	276.152	0.444067	0.161617	2.74765	0.0060025	0.075099	Up
ENSMUSG00000025223	537.093	0.354509	0.12908	2.74644	0.00602466	0.0752144	Up
ENSMUSG00000034361	257.376	0.45385	0.165231	2.74676	0.00601875	0.0752144	Up
ENSMUSG00000006585	36.2539	1.03476	0.376954	2.74505	0.00605018	0.0753898	Up
ENSMUSG00000022565	1099.52	0.400788	0.146008	2.74497	0.00605168	0.0753898	Up
ENSMUSG00000030107	114.208	0.764366	0.278716	2.74246	0.00609815	0.0758873	Up
ENSMUSG00000022514	3102.22	-0.287531	0.104878	-2.74159	0.00611433	0.0760073	Down
ENSMUSG00000078680	71697.3	-0.489819	0.178931	-2.73748	0.00619123	0.076881	Down
ENSMUSG00000101517	417.608	0.378264	0.13821	2.73688	0.00620249	0.0769387	Up
ENSMUSG00000042207	340.433	0.414003	0.151417	2.73419	0.00625335	0.0774869	Up
ENSMUSG00000071072	1122.61	-0.329346	0.120532	-2.73244	0.00628676	0.0778179	Down
ENSMUSG00000035754	866.674	-0.315333	0.115574	-2.72841	0.00636399	0.0786901	Down
ENSMUSG00000039653	4352.38	-0.289326	0.106094	-2.72708	0.00638972	0.0789243	Down
ENSMUSG00000066878	381.26	-0.402542	0.14766	-2.72614	0.00640798	0.0790658	Down
ENSMUSG00000026202	3199.37	-0.297961	0.109341	-2.72506	0.00642889	0.0792396	Down
ENSMUSG00000074207	25135.6	-0.29668	0.10894	-2.72333	0.00646266	0.0795715	Down
ENSMUSG00000029467	5850.73	-0.346632	0.127303	-2.72288	0.00647146	0.0795955	Down
ENSMUSG00000022401	363.593	-0.384063	0.141102	-2.72188	0.00649119	0.0797539	Down
ENSMUSG00000002031	430.669	0.432168	0.158969	2.71857	0.00655644	0.0803855	Up
ENSMUSG00000023959	52.6217	-1.22442	0.450337	-2.7189	0.00654996	0.0803855	Down
ENSMUSG00000029368	1.55309e+06	0.37612	0.138378	2.71807	0.00656649	0.0804239	Up
ENSMUSG00000020372	3769	0.288577	0.10624	2.71627	0.00660215	0.0807756	Up
ENSMUSG00000036698	382.64	-0.406549	0.149755	-2.71477	0.00663223	0.0810583	Down
ENSMUSG00000048371	557.334	0.475227	0.175088	2.71422	0.00664312	0.0811061	Up
ENSMUSG00000001416	1263.41	-0.336332	0.124014	-2.71206	0.00668672	0.0815527	Down
ENSMUSG00000022237	429.397	-0.366634	0.135295	-2.70988	0.00673077	0.0820039	Down
ENSMUSG00000015776	345.105	-0.392356	0.144807	-2.70951	0.00673823	0.0820089	Down
ENSMUSG00000021497	1332.87	-0.290754	0.107335	-2.70885	0.00675171	0.082087	Down
ENSMUSG00000002014	1585.27	0.275988	0.101946	2.70721	0.0067852	0.0823848	Up
ENSMUSG00000056698	422.909	0.523567	0.193415	2.70695	0.00679038	0.0823848	Up
ENSMUSG00000025130	26857	0.270402	0.0999239	2.70608	0.00680831	0.0824953	Up
ENSMUSG00000048756	680.337	-0.35227	0.13019	-2.70582	0.00681368	0.0824953	Down
ENSMUSG00000013275	103.835	0.639284	0.236305	2.70534	0.00682351	0.0825282	Up
ENSMUSG00000036155	236.307	0.496876	0.18372	2.70453	0.00684007	0.0826426	Up
ENSMUSG00000038888	84.1822	-0.632926	0.2342	-2.7025	0.00688199	0.0830627	Down
ENSMUSG00000038530	22.4037	1.24149	0.459595	2.70128	0.00690728	0.0832814	Up
ENSMUSG00000031661	122.185	-0.532929	0.197395	-2.69981	0.00693786	0.0835634	Down
ENSMUSG00000059195	719.76	-0.560349	0.207659	-2.69841	0.00696718	0.0838298	Down
ENSMUSG00000022358	50.1066	0.842252	0.312337	2.69661	0.00700484	0.0841087	Up
ENSMUSG00000034158	946.043	-0.402455	0.149244	-2.69662	0.00700468	0.0841087	Down
ENSMUSG00000027823	755.488	-0.333082	0.123596	-2.69493	0.00704035	0.0843609	Down
ENSMUSG00000035696	201.537	0.504492	0.187184	2.69517	0.00703528	0.0843609	Up
ENSMUSG00000002105	221.099	0.516803	0.191889	2.69324	0.00707604	0.084614	Up
ENSMUSG00000027999	183.986	0.507999	0.188606	2.69344	0.00707189	0.084614	Up
ENSMUSG00000033364	116.747	-0.620352	0.230573	-2.69047	0.00713505	0.0852319	Down
ENSMUSG00000093930	5638.92	-0.576705	0.214605	-2.68729	0.00720342	0.0859604	Down
ENSMUSG00000032175	521.907	0.36198	0.134738	2.68654	0.0072197	0.0860662	Up
ENSMUSG00000068284	580.167	-0.387215	0.144304	-2.68332	0.00728943	0.0868084	Down
ENSMUSG00000025190	2060.29	-0.412031	0.153576	-2.68292	0.00729824	0.0868244	Down
ENSMUSG00000040599	494.059	-0.355448	0.132516	-2.68229	0.00731192	0.0868982	Down
ENSMUSG00000020472	235.136	0.497461	0.185542	2.68112	0.00733759	0.0871142	Up
ENSMUSG00000041688	100.664	0.610001	0.227581	2.68037	0.00735409	0.087221	Up
ENSMUSG00000040952	289.703	0.398329	0.148629	2.68002	0.00736178	0.0872232	Up
ENSMUSG00000009772	172.604	0.574102	0.214477	2.67676	0.00743386	0.0879876	Up
ENSMUSG00000019066	123.159	0.648881	0.242479	2.67603	0.00745007	0.0880897	Up
ENSMUSG00000034258	61.6258	1.11144	0.415428	2.67542	0.00746362	0.0881602	Up
ENSMUSG00000059474	244.455	0.459041	0.171627	2.67465	0.00748077	0.0882731	Up
ENSMUSG00000021636	179.616	0.470629	0.176118	2.67223	0.00753481	0.0888206	Up
ENSMUSG00000022828	225.856	-0.547235	0.204924	-2.67043	0.00757548	0.0891325	Down
ENSMUSG00000028960	958.935	0.322488	0.120765	2.67038	0.0075766	0.0891325	Up
ENSMUSG00000018042	8262.14	-0.339311	0.127119	-2.66923	0.00760253	0.0892567	Down
ENSMUSG00000022797	277.428	-0.679774	0.254657	-2.66938	0.0075992	0.0892567	Down
ENSMUSG00000066026	3320.03	0.297027	0.111314	2.66836	0.0076222	0.0893974	Up
ENSMUSG00000024732	199.656	-0.449398	0.168562	-2.66607	0.00767432	0.0899179	Down
ENSMUSG00000021417	2859.07	0.359162	0.134812	2.66416	0.00771809	0.0903398	Up
ENSMUSG00000027799	23.5435	1.20443	0.452647	2.66085	0.00779439	0.0910799	Up
ENSMUSG00000061288	901.278	0.439988	0.165363	2.66074	0.007797	0.0910799	Up
ENSMUSG00000021033	12223.3	-0.249857	0.0939394	-2.65977	0.00781938	0.0912497	Down
ENSMUSG00000042248	3633.24	-0.521399	0.196077	-2.65915	0.00783373	0.0913254	Down
ENSMUSG00000032478	372.734	0.562158	0.211551	2.65732	0.00787641	0.091731	Up
ENSMUSG00000030284	981.409	-0.35524	0.13371	-2.65679	0.00788882	0.0917835	Down
ENSMUSG00000024331	589.574	0.407734	0.153552	2.65535	0.00792262	0.0920846	Up
ENSMUSG00000032902	935.546	0.436481	0.164418	2.6547	0.00793801	0.0920938	Up
ENSMUSG00000040891	630.374	-0.347941	0.131069	-2.65464	0.00793926	0.0920938	Down
ENSMUSG00000026991	1221.21	-0.352443	0.132818	-2.65358	0.00796423	0.0921818	Down
ENSMUSG00000035472	197.772	-0.451209	0.170055	-2.65331	0.00797063	0.0921818	Down
ENSMUSG00000038525	115.403	0.545628	0.205639	2.65333	0.00797031	0.0921818	Up
ENSMUSG00000024042	292.653	0.74067	0.279333	2.65156	0.00801207	0.0923851	Up
ENSMUSG00000045538	243.042	0.444857	0.16776	2.65175	0.00800755	0.0923851	Up
ENSMUSG00000081228	736.34	-0.312728	0.117923	-2.65197	0.00800237	0.0923851	Down
ENSMUSG00000027792	1136.48	-0.4659	0.175756	-2.65084	0.00802914	0.0924902	Down
ENSMUSG00000086561	50.5489	-0.775045	0.292452	-2.65016	0.00804537	0.0925855	Down
ENSMUSG00000079045	109.28	-0.55057	0.207851	-2.64887	0.00807604	0.0928465	Down
ENSMUSG00000029776	4545.25	-0.278684	0.10523	-2.64834	0.00808877	0.092901	Down
ENSMUSG00000028641	486.821	0.396713	0.150062	2.64367	0.00820129	0.0940075	Up
ENSMUSG00000074284	99.5022	-0.585272	0.221361	-2.64397	0.00819407	0.0940075	Down
ENSMUSG00000021820	144.178	0.551962	0.20895	2.6416	0.00825159	0.0940276	Up
ENSMUSG00000026853	798.355	-0.512496	0.193959	-2.6423	0.00823462	0.0940276	Down
ENSMUSG00000040370	633.717	-0.335438	0.126963	-2.64201	0.00824152	0.0940276	Down
ENSMUSG00000042500	65.9871	0.693081	0.26236	2.64172	0.00824874	0.0940276	Up
ENSMUSG00000090145	1013.95	-0.367225	0.138986	-2.64218	0.00823736	0.0940276	Down
ENSMUSG00000116354	418.272	0.497671	0.18839	2.64171	0.00824878	0.0940276	Up
ENSMUSG00000003762	233.858	0.45306	0.171627	2.63979	0.00829568	0.0944375	Up
ENSMUSG00000031381	261.258	-0.425133	0.161116	-2.63867	0.00832318	0.0946578	Down
ENSMUSG00000006134	665.368	-0.329227	0.124828	-2.63743	0.00835356	0.0948897	Down
ENSMUSG00000015451	3221.84	-0.473062	0.179382	-2.63718	0.00835989	0.0948897	Down
ENSMUSG00000111429	36.3919	0.909488	0.34496	2.63651	0.00837648	0.0949852	Up
ENSMUSG00000007739	1178.29	-0.305613	0.116042	-2.63365	0.00844736	0.0956186	Down
ENSMUSG00000015396	24.4754	-1.36714	0.519117	-2.63359	0.0084488	0.0956186	Down
ENSMUSG00000002129	465.205	-0.402544	0.152955	-2.63178	0.00849378	0.095883	Down
ENSMUSG00000022346	95.6214	2.05384	0.780248	2.63229	0.00848119	0.095883	Up
ENSMUSG00000041895	402.942	0.416885	0.158411	2.63166	0.0084969	0.095883	Up
ENSMUSG00000060198	564.357	0.32098	0.121985	2.63131	0.00850557	0.0958877	Up
ENSMUSG00000116506	83.4926	-0.650767	0.247431	-2.63009	0.00853612	0.0961389	Down
ENSMUSG00000020156	122.732	0.550238	0.209617	2.62497	0.00866564	0.0974089	Up
ENSMUSG00000044345	500.034	-0.423537	0.161343	-2.62508	0.00866291	0.0974089	Down
ENSMUSG00000040505	1145.84	0.367001	0.139834	2.62455	0.00867623	0.0974337	Up
ENSMUSG00000029188	22.7408	-1.21791	0.464237	-2.62346	0.00870422	0.0976537	Down
ENSMUSG00000005312	3083.21	-0.266963	0.101786	-2.62278	0.00872164	0.0977547	Down
ENSMUSG00000026974	193.966	-0.437623	0.16698	-2.62081	0.00877214	0.0982259	Down
ENSMUSG00000025933	66.4979	-0.676014	0.258222	-2.61795	0.00884585	0.0988672	Down
ENSMUSG00000097504	23.3412	1.28418	0.490534	2.61793	0.00884642	0.0988672	Up
ENSMUSG00000060550	914.699	0.409613	0.156519	2.61702	0.0088701	0.0990367	Up
ENSMUSG00000000326	17733.8	0.417705	0.159671	2.61604	0.00889563	0.0990464	Up
ENSMUSG00000029859	550.868	0.396896	0.151732	2.61577	0.00890263	0.0990464	Up
ENSMUSG00000031628	337.963	0.426592	0.163093	2.61564	0.00890598	0.0990464	Up
ENSMUSG00000071713	86.7403	0.663798	0.253808	2.61535	0.00891358	0.0990464	Up
ENSMUSG00000086628	101.202	-0.685795	0.262181	-2.61573	0.00890359	0.0990464	Down
ENSMUSG00000005893	78.4422	0.767074	0.293524	2.61333	0.0089665	0.0994353	Up
ENSMUSG00000040195	74.5599	0.656776	0.251357	2.61292	0.00897719	0.0994353	Up
ENSMUSG00000041959	1414.1	-0.357146	0.136667	-2.61326	0.00896831	0.0994353	Down
ENSMUSG00000050310	243.45	0.421933	0.161515	2.61235	0.00899226	0.0994353	Up
ENSMUSG00000073842	202230	-0.941332	0.360317	-2.61251	0.008988	0.0994353	Down
ENSMUSG00000096674	165006	-1.01791	0.389698	-2.61206	0.00899991	0.0994353	Down
ENSMUSG00000008226	982.754	-0.305787	0.117107	-2.61117	0.00902331	0.0995272	Down
ENSMUSG00000037355	260.983	0.452138	0.17316	2.61109	0.00902535	0.0995272	Up
ENSMUSG00000025967	1608.75	0.282023	0.10808	2.6094	0.00907003	0.0999251	Up
ENSMUSG00000025289	1271.31	0.354198	0.135781	2.60861	0.00909119	0.100063	Up
ENSMUSG00000023861	663.877	-0.347081	0.133111	-2.60745	0.00912188	0.100306	Down
ENSMUSG00000029246	360.462	-0.52924	0.203278	-2.60352	0.00922711	0.101116	Down
ENSMUSG00000087590	57.878	-0.74306	0.285419	-2.6034	0.00923034	0.101116	Down
ENSMUSG00000089736	49.2632	0.858579	0.329692	2.60418	0.00920931	0.101116	Up
ENSMUSG00000098112	56.4591	0.730266	0.280479	2.60364	0.00922405	0.101116	Up
ENSMUSG00000049555	455.856	-0.342235	0.131518	-2.60218	0.00926322	0.101381	Down
ENSMUSG00000032485	1771.59	0.270807	0.10409	2.60166	0.00927747	0.101441	Up
ENSMUSG00000029298	71.5313	0.854901	0.32866	2.60117	0.00929063	0.10149	Up
ENSMUSG00000032086	464.087	0.422605	0.162502	2.60061	0.00930573	0.101559	Up
ENSMUSG00000025584	665.129	-0.360545	0.138667	-2.60007	0.00932036	0.101623	Down
ENSMUSG00000034774	112.347	0.67317	0.258939	2.59973	0.00932984	0.101631	Up
ENSMUSG00000066319	1374.09	-0.321733	0.123902	-2.59668	0.00941283	0.102439	Down
ENSMUSG00000052520	9121.63	-0.267293	0.102986	-2.59542	0.00944753	0.102721	Down
ENSMUSG00000027589	689.358	0.325644	0.125542	2.59391	0.00948902	0.103004	Up
ENSMUSG00000033377	583.989	0.542597	0.209188	2.59383	0.00949133	0.103004	Up
ENSMUSG00000006717	610.786	-0.348718	0.134518	-2.59235	0.00953229	0.103352	Down
ENSMUSG00000090290	114.733	0.52705	0.20344	2.59069	0.00957848	0.103756	Up
ENSMUSG00000062797	313.337	-0.395858	0.152854	-2.58978	0.00960381	0.103934	Down
ENSMUSG00000038437	279.126	0.398019	0.153737	2.58896	0.00962663	0.104084	Up
ENSMUSG00000104713	196.924	0.445717	0.172249	2.58763	0.00966384	0.104389	Up
ENSMUSG00000006373	13939.2	-0.319953	0.123799	-2.58446	0.00975314	0.105256	Down
ENSMUSG00000037266	4324.08	0.303748	0.117576	2.58343	0.0097823	0.105473	Up
ENSMUSG00000038527	3068.53	0.273533	0.105912	2.58264	0.00980475	0.105519	Up
ENSMUSG00000067274	2551.68	0.282642	0.109435	2.58275	0.00980177	0.105519	Up
ENSMUSG00000006494	575.502	-0.368539	0.142758	-2.58155	0.00983566	0.105656	Down
ENSMUSG00000105509	29.1875	-1.0538	0.408166	-2.58179	0.00982897	0.105656	Down
ENSMUSG00000036894	26.072	1.13865	0.441181	2.58092	0.00985387	0.105754	Up
ENSMUSG00000039461	320.78	-0.405036	0.15699	-2.58002	0.0098796	0.105932	Down
ENSMUSG00000028359	67.716	0.893284	0.346477	2.57819	0.00993189	0.106395	Up
ENSMUSG00000031591	624.37	0.311315	0.120839	2.57628	0.00998707	0.106887	Up
ENSMUSG00000032500	63.1253	0.883452	0.343073	2.57511	0.0100208	0.107149	Up
ENSMUSG00000078671	463.952	0.399292	0.155244	2.57202	0.0101106	0.108011	Up
ENSMUSG00000018068	144.595	-0.518998	0.201865	-2.57101	0.0101402	0.10805	Down
ENSMUSG00000023495	387.938	0.500319	0.194571	2.57139	0.0101291	0.10805	Up
ENSMUSG00000030199	359.42	-0.43445	0.168985	-2.57094	0.0101422	0.10805	Down
ENSMUSG00000044469	650.338	0.350957	0.136531	2.57053	0.0101543	0.10808	Up
ENSMUSG00000022304	3359.3	-0.3852	0.149883	-2.57001	0.0101695	0.108128	Down
ENSMUSG00000099707	370.204	0.420141	0.163496	2.56974	0.0101774	0.108128	Up
ENSMUSG00000022751	1698.43	-0.319146	0.124238	-2.56882	0.0102044	0.108316	Down
ENSMUSG00000032577	69.4414	0.702743	0.273745	2.56714	0.010254	0.108743	Up
ENSMUSG00000028494	8505.6	0.398944	0.155474	2.56599	0.0102881	0.109005	Up
ENSMUSG00000038773	520.085	0.357683	0.139467	2.56465	0.0103279	0.109327	Up
ENSMUSG00000025283	604.101	0.444734	0.173515	2.56308	0.0103748	0.109723	Up
ENSMUSG00000015749	299.874	-0.418151	0.163295	-2.56071	0.010446	0.110376	Down
ENSMUSG00000025290	1478.88	0.322199	0.125933	2.55849	0.0105128	0.110982	Up
ENSMUSG00000025132	1347.32	0.278474	0.108936	2.5563	0.0105791	0.111579	Up
ENSMUSG00000028557	1397.86	-0.357803	0.139995	-2.55583	0.0105934	0.11163	Down
ENSMUSG00000042705	120.878	0.53753	0.210411	2.55466	0.0106291	0.111904	Up
ENSMUSG00000022912	932.252	0.334108	0.130865	2.55308	0.0106774	0.112311	Up
ENSMUSG00000029233	197.144	0.45424	0.177976	2.55225	0.0107031	0.112479	Up
ENSMUSG00000027761	8750.61	-0.245782	0.0963252	-2.55159	0.0107234	0.11259	Down
ENSMUSG00000052117	189.795	0.629052	0.246704	2.54983	0.0107776	0.113058	Up
ENSMUSG00000026890	213.3	0.795903	0.312455	2.54725	0.0108575	0.113594	Up
ENSMUSG00000041548	3638.66	-0.327429	0.128557	-2.54696	0.0108665	0.113594	Down
ENSMUSG00000081053	91.2854	-0.733516	0.28793	-2.54755	0.0108483	0.113594	Down
ENSMUSG00000085929	78.5988	-0.600565	0.235801	-2.54692	0.0108678	0.113594	Down
ENSMUSG00000059554	223.75	0.46397	0.18225	2.54579	0.010903	0.113859	Up
ENSMUSG00000024052	3846.44	0.362109	0.142339	2.54398	0.0109596	0.114143	Up
ENSMUSG00000052562	3514.21	-0.313524	0.12323	-2.54422	0.0109523	0.114143	Down
ENSMUSG00000087528	18.9516	-1.17305	0.46107	-2.54418	0.0109533	0.114143	Down
ENSMUSG00000038526	646.644	-0.508487	0.19998	-2.54269	0.0110002	0.114463	Down
ENSMUSG00000043866	399.422	-0.357351	0.140582	-2.54195	0.0110237	0.114605	Down
ENSMUSG00000028189	170.706	0.468652	0.184501	2.5401	0.0110819	0.115005	Up
ENSMUSG00000028976	44.302	0.80447	0.316696	2.54019	0.0110791	0.115005	Up
ENSMUSG00000058318	417.669	0.442685	0.174384	2.53856	0.011131	0.115411	Up
ENSMUSG00000028919	1120.18	-0.363991	0.143584	-2.53504	0.0112435	0.116473	Down
ENSMUSG00000024381	274.464	0.413819	0.163268	2.53459	0.0112578	0.116518	Up
ENSMUSG00000042444	288.271	0.418137	0.165063	2.53319	0.0113029	0.116777	Up
ENSMUSG00000044734	17.3934	-1.39012	0.548731	-2.53334	0.0112982	0.116777	Down
ENSMUSG00000028330	425.59	-0.343053	0.135489	-2.53197	0.0113425	0.117082	Down
ENSMUSG00000032399	8054.62	0.241724	0.0955239	2.5305	0.0113899	0.117466	Up
ENSMUSG00000043639	51.6449	0.804856	0.318476	2.52721	0.0114972	0.118468	Up
ENSMUSG00000021061	20.5604	1.12376	0.444764	2.52666	0.0115154	0.11853	Up
ENSMUSG00000045827	130.982	0.664449	0.263002	2.52641	0.0115236	0.11853	Up
ENSMUSG00000029106	592.258	0.384332	0.152365	2.52244	0.0116543	0.119769	Up
ENSMUSG00000026405	10820.1	0.257767	0.102224	2.52158	0.011683	0.11988	Up
ENSMUSG00000032081	28880.8	-0.341199	0.135316	-2.52149	0.0116858	0.11988	Down
ENSMUSG00000086429	124.476	-0.547313	0.21721	-2.51974	0.011744	0.120371	Down
ENSMUSG00000036087	610.246	-0.315182	0.125117	-2.51909	0.0117658	0.120488	Down
ENSMUSG00000026643	321.008	-0.488436	0.194104	-2.51637	0.0118572	0.121317	Down
ENSMUSG00000060798	59.8994	0.692379	0.275254	2.51542	0.011889	0.121535	Up
ENSMUSG00000035878	1300.81	0.346453	0.137777	2.5146	0.0119169	0.121606	Up
ENSMUSG00000039783	5016.13	-0.260612	0.103633	-2.51475	0.0119116	0.121606	Down
ENSMUSG00000024780	845.703	-0.291728	0.116136	-2.51195	0.0120066	0.122415	Down
ENSMUSG00000112300	33.4073	0.907078	0.361228	2.5111	0.0120357	0.122604	Up
ENSMUSG00000045314	142.248	0.534369	0.212876	2.51023	0.0120652	0.122796	Up
ENSMUSG00000091498	1978.53	-0.296555	0.11816	-2.50977	0.012081	0.12285	Down
ENSMUSG00000024131	1587.36	0.48861	0.194754	2.50886	0.0121122	0.123017	Up
ENSMUSG00000055320	146.968	0.605338	0.241298	2.50867	0.0121186	0.123017	Up
ENSMUSG00000039254	333.322	-0.375816	0.149828	-2.50832	0.0121306	0.123032	Down
ENSMUSG00000068762	1276.32	-0.35335	0.140905	-2.50771	0.0121516	0.123137	Down
ENSMUSG00000032883	646.393	-0.34496	0.137601	-2.50697	0.0121773	0.123182	Down
ENSMUSG00000049907	37.0357	0.838035	0.334255	2.50717	0.0121702	0.123182	Up
ENSMUSG00000027722	64.4876	-0.684174	0.273136	-2.50488	0.0122491	0.123802	Down
ENSMUSG00000023845	351.46	0.367197	0.146649	2.50392	0.0122827	0.123869	Up
ENSMUSG00000025880	128.919	0.505506	0.201877	2.50403	0.0122788	0.123869	Up
ENSMUSG00000061393	30.0431	0.979508	0.391213	2.50377	0.0122878	0.123869	Up
ENSMUSG00000056476	27.302	1.11241	0.444383	2.50326	0.0123055	0.12394	Up
ENSMUSG00000047227	39.6829	1.05641	0.422169	2.50233	0.0123379	0.124158	Up
ENSMUSG00000032418	838.145	-1.2059	0.482084	-2.50143	0.0123694	0.124368	Down
ENSMUSG00000029695	3511.47	-0.313999	0.125563	-2.50072	0.0123941	0.124509	Down
ENSMUSG00000029672	319.992	0.507841	0.203187	2.49937	0.0124413	0.124875	Up
ENSMUSG00000055681	1944.67	0.279589	0.111964	2.49713	0.0125203	0.125451	Up
ENSMUSG00000064348	106.833	0.672332	0.269231	2.49723	0.0125167	0.125451	Up
ENSMUSG00000052609	682.842	0.345959	0.138612	2.49588	0.0125645	0.125785	Up
ENSMUSG00000035759	69.2715	-0.66895	0.268186	-2.49435	0.0126189	0.126221	Down
ENSMUSG00000037003	1070.25	0.29604	0.118702	2.49397	0.0126323	0.126247	Up
ENSMUSG00000026979	52.5833	0.733709	0.294401	2.49221	0.0126952	0.126766	Up
ENSMUSG00000035104	1532.12	0.355685	0.142759	2.4915	0.0127205	0.12691	Up
ENSMUSG00000024260	478.218	0.350357	0.140793	2.48846	0.0128298	0.127891	Up
ENSMUSG00000027860	144.926	0.505948	0.203387	2.48762	0.0128602	0.128084	Up
ENSMUSG00000060373	1196.51	-0.284995	0.114582	-2.48726	0.0128731	0.128103	Down
ENSMUSG00000032059	261.889	0.398826	0.160412	2.48625	0.0129096	0.128356	Up
ENSMUSG00000032601	1520.73	-0.316244	0.127225	-2.48571	0.0129293	0.128443	Down
ENSMUSG00000038831	135.405	0.583676	0.23496	2.48415	0.0129861	0.128897	Up
ENSMUSG00000016128	609.901	0.303913	0.122458	2.48177	0.0130733	0.128969	Up
ENSMUSG00000022883	77.0999	-0.591799	0.238437	-2.48199	0.0130651	0.128969	Down
ENSMUSG00000024425	2738.72	-0.270102	0.108836	-2.48173	0.0130746	0.128969	Down
ENSMUSG00000024695	1102.89	-0.318476	0.128332	-2.48166	0.0130772	0.128969	Down
ENSMUSG00000035901	642.07	0.3098	0.124775	2.48287	0.0130328	0.128969	Up
ENSMUSG00000036667	46.8526	0.7775	0.313392	2.48092	0.0131044	0.128969	Up
ENSMUSG00000046721	1489.37	0.277505	0.111828	2.48154	0.0130817	0.128969	Up
ENSMUSG00000075232	368.211	-0.366878	0.147818	-2.48195	0.0130666	0.128969	Down
ENSMUSG00000093674	2623.49	0.346733	0.139749	2.48111	0.0130975	0.128969	Up
ENSMUSG00000107066	119.832	-0.623334	0.251223	-2.4812	0.0130941	0.128969	Down
ENSMUSG00000004891	42.1034	-0.916649	0.36963	-2.47991	0.0131415	0.129225	Down
ENSMUSG00000017405	98.3753	0.600916	0.242545	2.47755	0.0132288	0.129974	Up
ENSMUSG00000059811	1466.14	-0.289293	0.116797	-2.47689	0.0132531	0.130102	Down
ENSMUSG00000025278	1273.51	-0.276332	0.11164	-2.47521	0.013316	0.130609	Down
ENSMUSG00000039456	179.052	-0.434303	0.175541	-2.47408	0.0133581	0.130802	Down
ENSMUSG00000081087	969.353	0.299033	0.120863	2.47416	0.0133552	0.130802	Up
ENSMUSG00000004530	235.218	0.395675	0.159983	2.47324	0.0133896	0.130833	Up
ENSMUSG00000025921	376.536	-0.387475	0.156643	-2.47361	0.0133756	0.130833	Down
ENSMUSG00000079037	392.88	-0.339303	0.137198	-2.47309	0.0133951	0.130833	Down
ENSMUSG00000079012	5663.38	0.407234	0.16471	2.47243	0.0134196	0.130963	Up
ENSMUSG00000054008	2680.29	0.37258	0.150714	2.47209	0.0134325	0.130978	Up
ENSMUSG00000021208	361.188	1.23903	0.501648	2.46992	0.0135145	0.131557	Up
ENSMUSG00000032518	1155.86	0.326848	0.132321	2.47012	0.0135068	0.131557	Up
ENSMUSG00000047888	451.197	0.374345	0.151667	2.4682	0.0135796	0.13208	Up
ENSMUSG00000086054	187.443	-0.487803	0.197745	-2.46683	0.0136315	0.132474	Down
ENSMUSG00000021385	164.185	-0.445462	0.180753	-2.46449	0.0137209	0.133121	Down
ENSMUSG00000087424	17.9737	-1.24868	0.506607	-2.46479	0.0137095	0.133121	Down
ENSMUSG00000001440	1640.52	-0.261483	0.10612	-2.46403	0.0137383	0.133178	Down
ENSMUSG00000025103	463.25	-0.314529	0.127691	-2.46322	0.0137697	0.133371	Down
ENSMUSG00000020592	2140.1	-0.456333	0.185292	-2.46277	0.0137867	0.133425	Down
ENSMUSG00000038776	4761.68	-0.472413	0.19186	-2.46228	0.0138057	0.133497	Down
ENSMUSG00000041147	90.9731	-0.575988	0.234058	-2.46088	0.0138597	0.133908	Down
ENSMUSG00000034445	334.472	0.440188	0.179083	2.45802	0.0139707	0.134868	Up
ENSMUSG00000003402	2173.23	0.260033	0.105837	2.45691	0.0140137	0.135144	Up
ENSMUSG00000034926	7605.91	-0.278049	0.113181	-2.45669	0.0140225	0.135144	Down
ENSMUSG00000020571	6629.64	0.289032	0.117735	2.45493	0.0140912	0.135693	Up
ENSMUSG00000054115	47.8723	-0.763365	0.311097	-2.45379	0.014136	0.1359	Down
ENSMUSG00000091586	405.998	0.458156	0.186692	2.45407	0.0141248	0.1359	Up
ENSMUSG00000024085	2401.96	-0.346139	0.14108	-2.45349	0.0141478	0.135901	Down
ENSMUSG00000070031	24.3614	0.99733	0.406645	2.45258	0.0141834	0.13613	Up
ENSMUSG00000001419	805.051	0.350207	0.142878	2.4511	0.0142422	0.136136	Up
ENSMUSG00000006529	14077.3	0.268196	0.109391	2.45171	0.0142178	0.136136	Up
ENSMUSG00000007659	653.011	0.333658	0.136164	2.45041	0.0142695	0.136136	Up
ENSMUSG00000020290	519.822	-0.354661	0.144756	-2.45007	0.014283	0.136136	Down
ENSMUSG00000030968	196.671	-0.529018	0.215934	-2.4499	0.0142894	0.136136	Down
ENSMUSG00000052137	193.407	-0.44159	0.180152	-2.4512	0.014238	0.136136	Down
ENSMUSG00000054027	292.5	-0.386197	0.15762	-2.45017	0.0142787	0.136136	Down
ENSMUSG00000054072	5156.08	0.328747	0.134112	2.45128	0.0142351	0.136136	Up
ENSMUSG00000068566	559.61	0.410408	0.167482	2.45046	0.0142675	0.136136	Up
ENSMUSG00000061167	1641.58	0.277016	0.113133	2.44859	0.0143415	0.13652	Up
ENSMUSG00000029438	272.167	0.367173	0.149976	2.44822	0.0143565	0.136541	Up
ENSMUSG00000032470	53.9092	-0.719554	0.293964	-2.44776	0.0143746	0.136541	Down
ENSMUSG00000057074	1651.26	-0.578816	0.236506	-2.44736	0.0143907	0.136541	Down
ENSMUSG00000080921	1410.11	0.324122	0.132436	2.44739	0.0143893	0.136541	Up
ENSMUSG00000060227	103.424	0.665971	0.272327	2.44548	0.0144658	0.137142	Up
ENSMUSG00000038481	114.176	0.54929	0.22465	2.44509	0.0144815	0.137179	Up
ENSMUSG00000019338	270.572	0.376895	0.154283	2.44287	0.0145709	0.137913	Up
ENSMUSG00000028402	344.574	0.495674	0.202945	2.44241	0.0145898	0.137979	Up
ENSMUSG00000015757	342.235	-0.422157	0.172891	-2.44174	0.0146165	0.138104	Down
ENSMUSG00000030060	132.799	0.53375	0.218616	2.44149	0.0146267	0.138104	Up
ENSMUSG00000027185	504.165	-0.312669	0.128111	-2.44061	0.0146627	0.138331	Down
ENSMUSG00000040181	2421.54	-0.357324	0.146481	-2.43939	0.0147121	0.138572	Down
ENSMUSG00000049232	153.231	0.455638	0.186769	2.43958	0.0147044	0.138572	Up
ENSMUSG00000070327	877.766	0.341643	0.140073	2.43904	0.0147263	0.138595	Up
ENSMUSG00000063511	2303.73	0.293511	0.120395	2.4379	0.014773	0.138921	Up
ENSMUSG00000064289	341.751	-0.357435	0.146638	-2.43753	0.014788	0.13895	Down
ENSMUSG00000022546	2893.94	-0.370748	0.152182	-2.43621	0.014842	0.139232	Down
ENSMUSG00000093904	343.353	-0.349093	0.143289	-2.43629	0.0148387	0.139232	Down
ENSMUSG00000018830	44.7945	-1.06499	0.437351	-2.43509	0.0148879	0.13955	Down
ENSMUSG00000030103	1608.69	0.529686	0.217576	2.43449	0.0149127	0.139558	Up
ENSMUSG00000061132	30.9833	0.965349	0.396514	2.43459	0.0149087	0.139558	Up
ENSMUSG00000005836	176.246	-0.505309	0.207713	-2.43273	0.0149856	0.140119	Down
ENSMUSG00000040282	75.3996	0.682807	0.280707	2.43246	0.0149968	0.140119	Up
ENSMUSG00000021361	993.268	-0.280292	0.115413	-2.42861	0.0151569	0.141501	Down
ENSMUSG00000029500	288.567	-0.398765	0.164303	-2.427	0.0152242	0.141901	Down
ENSMUSG00000053644	8114.53	-0.236332	0.0973731	-2.42708	0.0152209	0.141901	Down
ENSMUSG00000017677	494.882	1.05871	0.436346	2.42631	0.0152534	0.14206	Up
ENSMUSG00000020823	270.521	-0.385086	0.158787	-2.42517	0.0153014	0.142302	Down
ENSMUSG00000026134	51.6456	0.734742	0.302973	2.42511	0.0153039	0.142302	Up
ENSMUSG00000020261	782.844	0.356674	0.147113	2.4245	0.0153295	0.14242	Up
ENSMUSG00000072572	60.4472	-0.673526	0.277843	-2.42413	0.0153452	0.14242	Down
ENSMUSG00000097113	22.0411	1.21871	0.502781	2.42393	0.0153534	0.14242	Up
ENSMUSG00000056148	121.981	0.69249	0.285739	2.4235	0.0153716	0.142475	Up
ENSMUSG00000024132	1772.61	-0.3081	0.127184	-2.42249	0.0154148	0.142762	Down
ENSMUSG00000019864	361.092	-0.384099	0.158619	-2.42152	0.0154556	0.142912	Down
ENSMUSG00000039958	798.906	-0.623963	0.257672	-2.42154	0.0154549	0.142912	Down
ENSMUSG00000030378	13382.6	-0.358934	0.14828	-2.42064	0.0154931	0.143071	Down
ENSMUSG00000031090	413.495	0.358383	0.148059	2.42054	0.0154974	0.143071	Up
ENSMUSG00000085939	38.3728	1.10728	0.457574	2.4199	0.0155247	0.143209	Up
ENSMUSG00000031299	1088.97	-0.284273	0.117512	-2.4191	0.0155591	0.143413	Down
ENSMUSG00000033676	43.9948	-0.853825	0.353265	-2.41695	0.0156512	0.144147	Down
ENSMUSG00000007656	530.726	-0.349718	0.144721	-2.41649	0.0156708	0.144214	Down
ENSMUSG00000025358	192.733	0.523849	0.216942	2.41469	0.0157485	0.144658	Up
ENSMUSG00000026581	14.9034	1.29306	0.535852	2.41309	0.015818	0.144658	Up
ENSMUSG00000037089	467.567	0.329338	0.136478	2.41311	0.0158168	0.144658	Up
ENSMUSG00000039988	445.88	-0.318865	0.132113	-2.41358	0.0157968	0.144658	Down
ENSMUSG00000059743	369.4	-0.592572	0.245426	-2.41446	0.0157586	0.144658	Down
ENSMUSG00000063428	288.394	-0.396154	0.164061	-2.41468	0.0157492	0.144658	Down
ENSMUSG00000069793	40.2472	0.787215	0.326143	2.41371	0.0157908	0.144658	Up
ENSMUSG00000085334	121.234	0.489679	0.202927	2.41307	0.0158186	0.144658	Up
ENSMUSG00000052698	197.865	-0.526313	0.218145	-2.41268	0.0158359	0.144702	Down
ENSMUSG00000033618	390.557	0.385384	0.159766	2.41218	0.0158575	0.144786	Up
ENSMUSG00000032690	124.117	0.510058	0.211487	2.41178	0.015875	0.144795	Up
ENSMUSG00000040613	550.347	0.504125	0.209043	2.41158	0.0158834	0.144795	Up
ENSMUSG00000089774	171.761	-0.444551	0.184403	-2.41076	0.0159194	0.145009	Down
ENSMUSG00000061759	238.111	-0.420024	0.174287	-2.40996	0.0159543	0.145213	Down
ENSMUSG00000021196	53.1887	0.678613	0.281968	2.4067	0.0160974	0.146172	Up
ENSMUSG00000024140	3326.07	0.307448	0.127746	2.40671	0.0160968	0.146172	Up
ENSMUSG00000073834	96883.4	-0.870363	0.361564	-2.40722	0.0160746	0.146172	Down
ENSMUSG00000038074	180.116	-0.415234	0.172602	-2.40573	0.0161404	0.146221	Down
ENSMUSG00000045790	109.939	0.586784	0.243906	2.40578	0.0161381	0.146221	Up
ENSMUSG00000081895	1081.25	0.309886	0.128812	2.40572	0.0161406	0.146221	Up
ENSMUSG00000021102	915.156	-0.310353	0.129031	-2.40525	0.0161613	0.146295	Down
ENSMUSG00000038768	49.2619	-1.28377	0.533825	-2.40486	0.0161787	0.146339	Down
ENSMUSG00000030513	1531.59	-0.350166	0.145654	-2.4041	0.0162124	0.146529	Down
ENSMUSG00000021591	490.983	-0.376879	0.156793	-2.40367	0.0162315	0.146588	Down
ENSMUSG00000034449	569.59	-0.351854	0.146444	-2.40265	0.0162767	0.146882	Down
ENSMUSG00000029135	224.729	0.618231	0.257364	2.40216	0.0162984	0.146963	Up
ENSMUSG00000040061	35.7983	0.877824	0.365555	2.40135	0.0163349	0.147064	Up
ENSMUSG00000046711	213.445	0.415265	0.17293	2.40135	0.0163347	0.147064	Up
ENSMUSG00000019732	25.601	-0.974283	0.406001	-2.39971	0.0164082	0.14761	Down
ENSMUSG00000000708	1142.49	0.294708	0.122876	2.39841	0.0164663	0.148019	Up
ENSMUSG00000038387	388.902	0.413313	0.172376	2.39774	0.0164964	0.148068	Up
ENSMUSG00000050565	2459.16	0.237365	0.0989959	2.39772	0.0164973	0.148068	Up
ENSMUSG00000022019	174.699	-0.44235	0.184536	-2.39709	0.0165258	0.148096	Down
ENSMUSG00000030691	300.496	0.403928	0.168501	2.39719	0.0165215	0.148096	Up
ENSMUSG00000002948	525.97	0.30959	0.129283	2.39467	0.0166356	0.148391	Up
ENSMUSG00000005580	231.961	0.471262	0.196758	2.39513	0.0166144	0.148391	Up
ENSMUSG00000026812	406.934	0.356974	0.149052	2.39497	0.0166217	0.148391	Up
ENSMUSG00000026872	135.864	0.629561	0.262957	2.39416	0.0166585	0.148391	Up
ENSMUSG00000028567	700.162	0.282454	0.117904	2.39563	0.0165917	0.148391	Up
ENSMUSG00000033386	479.083	0.315872	0.131848	2.39574	0.016587	0.148391	Up
ENSMUSG00000034957	4653.05	0.279008	0.116509	2.39474	0.0166321	0.148391	Up
ENSMUSG00000045441	237.632	0.633386	0.264561	2.3941	0.016661	0.148391	Up
ENSMUSG00000113399	28.8094	1.60816	0.672089	2.39277	0.0167216	0.148818	Up
ENSMUSG00000032115	8148.83	-0.339361	0.141852	-2.39236	0.0167405	0.148871	Down
ENSMUSG00000011034	23.6606	1.31643	0.550366	2.39191	0.0167611	0.14894	Up
ENSMUSG00000021928	1226.04	0.358817	0.150053	2.39127	0.0167902	0.148978	Up
ENSMUSG00000024298	804.963	0.335179	0.140169	2.39125	0.016791	0.148978	Up
ENSMUSG00000032890	36.742	0.880144	0.368314	2.38965	0.0168642	0.1494	Up
ENSMUSG00000039062	3443.22	0.259191	0.108459	2.38977	0.016859	0.1494	Up
ENSMUSG00000042810	223.673	0.412779	0.172915	2.38717	0.0169785	0.150298	Up
ENSMUSG00000036995	212.836	0.493531	0.206879	2.3856	0.0170514	0.150828	Up
ENSMUSG00000059060	38.8088	1.31002	0.549236	2.38516	0.0170716	0.150892	Up
ENSMUSG00000063590	456.111	-0.367742	0.154241	-2.38421	0.017116	0.151169	Down
ENSMUSG00000033610	3139.8	0.320099	0.134392	2.38184	0.0172266	0.1518	Up
ENSMUSG00000037419	46.8348	-0.755515	0.317187	-2.38192	0.0172225	0.1518	Down
ENSMUSG00000040078	546.663	-0.383323	0.160922	-2.38205	0.0172167	0.1518	Down
ENSMUSG00000015748	273.197	-0.368974	0.154933	-2.3815	0.0172421	0.151822	Down
ENSMUSG00000005225	387.434	-0.343799	0.144387	-2.38109	0.0172614	0.151867	Down
ENSMUSG00000042712	190.083	0.480343	0.201754	2.38084	0.0172734	0.151867	Up
ENSMUSG00000035704	186.96	0.41019	0.172337	2.38016	0.0173051	0.152032	Up
ENSMUSG00000029670	184.931	-0.503073	0.211386	-2.37988	0.0173182	0.152032	Down
ENSMUSG00000035247	2474.76	0.360989	0.151745	2.37892	0.0173635	0.152314	Up
ENSMUSG00000022533	1594.27	-0.298291	0.12546	-2.37758	0.0174265	0.152636	Down
ENSMUSG00000050373	135.26	0.462685	0.194582	2.37784	0.0174142	0.152636	Up
ENSMUSG00000072941	764.893	0.319468	0.134428	2.37649	0.0174781	0.152973	Up
ENSMUSG00000032383	2447.87	0.30192	0.12707	2.37601	0.017501	0.153058	Up
ENSMUSG00000028901	130.195	-0.517597	0.217885	-2.37556	0.0175225	0.153129	Down
ENSMUSG00000114687	356.624	0.415742	0.175028	2.37528	0.0175355	0.153129	Up
ENSMUSG00000051234	307.054	-0.365106	0.153813	-2.3737	0.0176109	0.153664	Down
ENSMUSG00000070282	42.5002	0.805425	0.339349	2.37344	0.0176231	0.153664	Up
ENSMUSG00000073676	911.843	-0.395481	0.166658	-2.37301	0.0176437	0.153728	Down
ENSMUSG00000021127	5622.81	0.405511	0.17097	2.37183	0.0177003	0.154105	Up
ENSMUSG00000027495	2043.2	-0.268618	0.113301	-2.37083	0.0177482	0.154291	Down
ENSMUSG00000087579	307.323	-0.630474	0.265908	-2.37102	0.0177391	0.154291	Down
ENSMUSG00000040713	5821.59	-0.300594	0.126838	-2.3699	0.017793	0.154565	Down
ENSMUSG00000030067	311.458	0.3909	0.165047	2.36841	0.0178646	0.155071	Up
ENSMUSG00000017978	256.165	0.386944	0.163523	2.36629	0.0179673	0.155622	Up
ENSMUSG00000022265	511.418	0.332301	0.140432	2.36627	0.0179682	0.155622	Up
ENSMUSG00000081400	1091.97	0.25806	0.109045	2.36654	0.0179553	0.155622	Up
ENSMUSG00000022332	266.779	-0.395678	0.167263	-2.36561	0.0180004	0.155785	Down
ENSMUSG00000022512	1813.91	0.311299	0.131649	2.3646	0.0180493	0.156092	Up
ENSMUSG00000027357	676.626	-0.330387	0.139766	-2.36386	0.0180859	0.156175	Down
ENSMUSG00000030662	615.608	-0.314233	0.13292	-2.36407	0.0180753	0.156175	Down
ENSMUSG00000019944	1070.77	0.330772	0.140039	2.36199	0.018177	0.156498	Up
ENSMUSG00000021831	426.723	-0.353543	0.149671	-2.36213	0.0181703	0.156498	Down
ENSMUSG00000025647	512.253	0.331196	0.140203	2.36226	0.0181639	0.156498	Up
ENSMUSG00000063388	74.8345	0.656824	0.278009	2.3626	0.0181473	0.156498	Up
ENSMUSG00000063889	442.013	-0.414005	0.175335	-2.36123	0.0182144	0.156703	Down
ENSMUSG00000024642	179.783	-0.468925	0.19869	-2.36009	0.0182706	0.15707	Down
ENSMUSG00000091191	18.6812	1.15061	0.487659	2.35945	0.0183021	0.157225	Up
ENSMUSG00000062822	430.14	0.348205	0.147692	2.35764	0.0183916	0.157877	Up
ENSMUSG00000039652	162.318	0.4652	0.197344	2.35731	0.0184079	0.1579	Up
ENSMUSG00000010601	1344.74	-0.436028	0.185196	-2.35441	0.0185523	0.159022	Down
ENSMUSG00000034285	3839.52	-0.265276	0.112745	-2.35287	0.0186291	0.159552	Down
ENSMUSG00000114025	93.4483	-0.561016	0.238464	-2.35262	0.0186416	0.159552	Down
ENSMUSG00000026383	664.992	0.35504	0.15098	2.35157	0.0186946	0.159652	Up
ENSMUSG00000038055	513.294	-0.369868	0.15728	-2.35165	0.0186903	0.159652	Down
ENSMUSG00000045934	45.0649	1.1106	0.472256	2.3517	0.0186879	0.159652	Up
ENSMUSG00000029022	257.719	0.3575	0.152126	2.35003	0.018772	0.160078	Up
ENSMUSG00000057133	262.989	0.408333	0.173754	2.35006	0.0187702	0.160078	Up
ENSMUSG00000084416	2442.6	0.244363	0.104004	2.34956	0.0187956	0.160162	Up
ENSMUSG00000061244	355.193	-0.34352	0.146261	-2.34868	0.0188398	0.160422	Down
ENSMUSG00000034024	1603.72	-0.253237	0.107886	-2.34726	0.0189121	0.160919	Down
ENSMUSG00000021948	221.909	0.379936	0.161985	2.3455	0.0190016	0.161562	Up
ENSMUSG00000020864	851.695	-0.267301	0.114004	-2.34466	0.0190444	0.16169	Down
ENSMUSG00000043889	160.531	-0.541374	0.23087	-2.34493	0.0190307	0.16169	Down
ENSMUSG00000060935	184.989	0.47677	0.203448	2.34345	0.0191065	0.162099	Up
ENSMUSG00000033416	4370.16	0.259752	0.110881	2.34262	0.0191491	0.162295	Up
ENSMUSG00000043683	561.291	-0.35139	0.150027	-2.34218	0.0191715	0.162295	Down
ENSMUSG00000078183	19.6851	1.08729	0.46422	2.34219	0.0191709	0.162295	Up
ENSMUSG00000036585	1606.72	-0.425846	0.181855	-2.34168	0.0191973	0.162394	Down
ENSMUSG00000024437	41.712	-0.771217	0.329596	-2.33988	0.0192898	0.163058	Down
ENSMUSG00000091387	120.848	0.614711	0.262784	2.33923	0.0193237	0.163226	Up
ENSMUSG00000024423	238.151	-0.408353	0.174767	-2.33656	0.0194621	0.164276	Down
ENSMUSG00000006281	260.728	0.364013	0.155824	2.33606	0.0194882	0.164377	Up
ENSMUSG00000019055	1017.94	-0.265231	0.113627	-2.33423	0.0195837	0.165063	Down
ENSMUSG00000009739	122.016	0.470896	0.201793	2.33356	0.0196186	0.165231	Up
ENSMUSG00000056305	365.363	-0.353772	0.151619	-2.3333	0.0196321	0.165231	Down
ENSMUSG00000072676	4708.42	-0.288552	0.123697	-2.33273	0.0196624	0.165366	Down
ENSMUSG00000024597	111.602	-0.500075	0.214418	-2.33224	0.0196881	0.165462	Down
ENSMUSG00000020072	2462.53	-0.244098	0.104726	-2.33082	0.0197627	0.165969	Down
ENSMUSG00000004070	655.676	0.281581	0.120831	2.33037	0.0197868	0.166052	Up
ENSMUSG00000066306	1034.11	0.298375	0.128101	2.32922	0.0198475	0.166441	Up
ENSMUSG00000021271	199.123	0.436136	0.18729	2.32866	0.019877	0.166568	Up
ENSMUSG00000033917	723.79	-0.444761	0.191043	-2.32807	0.0199086	0.166713	Down
ENSMUSG00000026426	269.145	0.399378	0.171695	2.32609	0.0200137	0.167352	Up
ENSMUSG00000042605	1354.08	0.284282	0.122207	2.32624	0.0200057	0.167352	Up
ENSMUSG00000010797	47.3126	-0.867264	0.372892	-2.32578	0.0200305	0.167372	Down
ENSMUSG00000029161	25.8083	1.34911	0.580217	2.32518	0.0200624	0.167518	Up
ENSMUSG00000032536	1030.97	0.264541	0.113813	2.32434	0.0201074	0.167702	Up
ENSMUSG00000049295	463.651	-0.309168	0.13302	-2.32423	0.0201133	0.167702	Down
ENSMUSG00000028803	181.658	0.422632	0.181996	2.3222	0.0202219	0.168414	Up
ENSMUSG00000081049	1814.59	0.254919	0.10978	2.3221	0.0202277	0.168414	Up
ENSMUSG00000049152	4856.17	-0.305105	0.131419	-2.32163	0.0202528	0.168503	Down
ENSMUSG00000000600	392.147	-0.327544	0.141155	-2.32045	0.0203165	0.168912	Down
ENSMUSG00000024589	1618.45	0.25657	0.110587	2.32007	0.0203371	0.168962	Up
ENSMUSG00000004359	25.9465	1.01103	0.43589	2.31947	0.0203698	0.169113	Up
ENSMUSG00000106037	1058.13	0.293504	0.126573	2.31886	0.0204027	0.169265	Up
ENSMUSG00000035476	107.467	0.482653	0.208229	2.3179	0.0204547	0.169575	Up
ENSMUSG00000044548	26.2381	1.01943	0.439909	2.31737	0.0204838	0.169696	Up
ENSMUSG00000007872	737.566	0.985665	0.425477	2.31661	0.0205248	0.169716	Up
ENSMUSG00000017453	5323.79	-0.22275	0.0961685	-2.31625	0.0205446	0.169716	Down
ENSMUSG00000020385	841.041	-0.295298	0.127484	-2.31635	0.0205393	0.169716	Down
ENSMUSG00000020593	2087.14	0.471163	0.203401	2.31642	0.0205353	0.169716	Up
ENSMUSG00000020053	8869.03	-0.308672	0.133381	-2.31422	0.0206555	0.17039	Down
ENSMUSG00000064372	1942.3	-0.242561	0.104811	-2.31426	0.0206532	0.17039	Down
ENSMUSG00000009293	886.304	-0.263846	0.114025	-2.31393	0.0206715	0.1704	Down
ENSMUSG00000001768	176.013	0.434936	0.188153	2.31161	0.0207994	0.170608	Up
ENSMUSG00000020032	53.3336	0.675206	0.292047	2.31198	0.0207788	0.170608	Up
ENSMUSG00000022964	175.844	-0.435594	0.188423	-2.31178	0.0207897	0.170608	Down
ENSMUSG00000024507	6455.98	-0.301415	0.130307	-2.31311	0.0207165	0.170608	Down
ENSMUSG00000032041	427.969	0.334516	0.14467	2.31227	0.0207631	0.170608	Up
ENSMUSG00000058799	387.899	-0.323131	0.139737	-2.31242	0.0207545	0.170608	Down
ENSMUSG00000067916	35.3191	-1.0241	0.442803	-2.31277	0.0207354	0.170608	Down
ENSMUSG00000029344	585.572	0.382131	0.165393	2.31045	0.0208635	0.171013	Up
ENSMUSG00000029648	159.457	-0.681177	0.294997	-2.3091	0.020938	0.171476	Down
ENSMUSG00000032000	153.915	0.438145	0.189764	2.30889	0.0209494	0.171476	Up
ENSMUSG00000001576	1323.78	-0.241209	0.104483	-2.3086	0.0209657	0.171488	Down
ENSMUSG00000021969	157.989	0.443506	0.192387	2.30528	0.0211507	0.172153	Up
ENSMUSG00000022092	46.0019	0.779106	0.33786	2.306	0.0211104	0.172153	Up
ENSMUSG00000024118	2878.97	-0.286645	0.124311	-2.30586	0.0211183	0.172153	Down
ENSMUSG00000025937	6934.1	-0.302117	0.131051	-2.30534	0.0211473	0.172153	Down
ENSMUSG00000041488	139.455	-0.460161	0.199575	-2.30571	0.0211268	0.172153	Down
ENSMUSG00000048279	20.5957	1.02002	0.442334	2.30599	0.0211112	0.172153	Up
ENSMUSG00000051451	427.804	-0.331393	0.14373	-2.30567	0.0211293	0.172153	Down
ENSMUSG00000007594	434.883	0.410525	0.178139	2.30452	0.0211937	0.172382	Up
ENSMUSG00000040413	1299.97	-0.284393	0.123435	-2.304	0.0212228	0.172395	Down
ENSMUSG00000113986	137.189	0.463009	0.200962	2.30396	0.021225	0.172395	Up
ENSMUSG00000082035	245.827	0.39063	0.169579	2.30353	0.0212492	0.172432	Up
ENSMUSG00000110156	67.332	-0.672674	0.292042	-2.30335	0.0212592	0.172432	Down
ENSMUSG00000041625	960.368	-0.258437	0.112281	-2.3017	0.0213524	0.173067	Down
ENSMUSG00000070690	690.271	0.385872	0.167759	2.30016	0.0214394	0.173652	Up
ENSMUSG00000032724	330.75	0.403425	0.175464	2.29919	0.0214944	0.173976	Up
ENSMUSG00000047728	1381.86	0.295604	0.128671	2.29736	0.0215982	0.174695	Up
ENSMUSG00000022404	846.38	-0.267339	0.116431	-2.29611	0.0216697	0.174908	Down
ENSMUSG00000032047	7648.91	-0.245165	0.106753	-2.29656	0.021644	0.174908	Down
ENSMUSG00000074657	67.1819	-0.597094	0.260024	-2.2963	0.0216585	0.174908	Down
ENSMUSG00000019997	150.283	-0.62063	0.270338	-2.29575	0.0216899	0.174949	Down
ENSMUSG00000026638	990.504	0.309702	0.134956	2.29483	0.0217427	0.175253	Up
ENSMUSG00000015083	5619.24	-0.23904	0.104205	-2.29393	0.0217944	0.175306	Down
ENSMUSG00000066361	20.8678	1.19182	0.519464	2.29432	0.0217719	0.175306	Up
ENSMUSG00000105096	87.889	0.666964	0.290746	2.29397	0.021792	0.175306	Up
ENSMUSG00000068686	60.714	-0.63877	0.278621	-2.29262	0.0218701	0.175731	Down
ENSMUSG00000075415	393.084	0.333839	0.145623	2.29249	0.0218776	0.175731	Up
ENSMUSG00000068246	1389.24	0.300813	0.13129	2.29121	0.0219511	0.1762	Up
ENSMUSG00000095362	103.936	-0.573126	0.250172	-2.29093	0.0219677	0.176212	Down
ENSMUSG00000060807	2382.11	-0.272009	0.118772	-2.29017	0.0220113	0.17644	Down
ENSMUSG00000031504	98.1779	0.513873	0.224485	2.28912	0.0220725	0.176687	Up
ENSMUSG00000070729	594.212	0.369556	0.161423	2.28937	0.0220581	0.176687	Up
ENSMUSG00000018927	150.622	0.698457	0.305218	2.28839	0.022115	0.176821	Up
ENSMUSG00000061273	385.838	-0.33491	0.146357	-2.28831	0.0221197	0.176821	Down
ENSMUSG00000032808	372.105	-1.38508	0.606133	-2.28511	0.0223067	0.178193	Down
ENSMUSG00000028167	155.345	-0.458192	0.200538	-2.28481	0.0223238	0.178207	Down
ENSMUSG00000024713	205.641	0.460139	0.201469	2.28393	0.0223759	0.178263	Up
ENSMUSG00000037797	3007.73	0.250219	0.109558	2.28391	0.0223769	0.178263	Up
ENSMUSG00000056501	533.23	-0.385277	0.168675	-2.28414	0.0223631	0.178263	Down
ENSMUSG00000026272	3945.74	0.337238	0.147726	2.28286	0.0224388	0.178573	Up
ENSMUSG00000037580	1322.84	0.267747	0.117293	2.28273	0.0224464	0.178573	Up
ENSMUSG00000026020	347.496	-0.388974	0.170514	-2.28119	0.0225371	0.179066	Down
ENSMUSG00000078894	125.423	-0.665122	0.291572	-2.28116	0.0225392	0.179066	Down
ENSMUSG00000022034	20.5114	1.11556	0.489351	2.27967	0.0226274	0.179643	Up
ENSMUSG00000021669	514.493	-0.292398	0.12846	-2.27617	0.0228356	0.181049	Down
ENSMUSG00000037022	342.41	-0.334263	0.146844	-2.27631	0.0228274	0.181049	Down
ENSMUSG00000039704	974.645	-0.272353	0.11968	-2.27567	0.0228656	0.181163	Down
ENSMUSG00000021518	613.951	-0.312135	0.1372	-2.27503	0.0229042	0.181222	Down
ENSMUSG00000023961	187.691	0.409911	0.18017	2.27513	0.0228979	0.181222	Up
ENSMUSG00000055725	73.0529	-0.589088	0.259026	-2.27425	0.0229512	0.181471	Down
ENSMUSG00000030225	700.847	-0.282589	0.124401	-2.2716	0.0231107	0.182607	Down
ENSMUSG00000045316	739.995	-0.339424	0.149523	-2.27005	0.0232045	0.183224	Down
ENSMUSG00000001986	23.1683	1.16106	0.511653	2.26924	0.0232536	0.183441	Up
ENSMUSG00000030536	157.348	0.428662	0.188941	2.26876	0.0232829	0.183441	Up
ENSMUSG00000037395	84.0729	0.548929	0.241949	2.26878	0.0232814	0.183441	Up
ENSMUSG00000047905	2041.92	-0.29101	0.12828	-2.26856	0.0232951	0.183441	Down
ENSMUSG00000025347	11713.8	-0.284322	0.125429	-2.2668	0.0234023	0.18416	Down
ENSMUSG00000035064	148.509	0.510657	0.22531	2.26646	0.0234232	0.1842	Up
ENSMUSG00000026189	3280.6	-0.234871	0.103653	-2.26593	0.0234558	0.184332	Down
ENSMUSG00000079484	87.1089	0.539763	0.238681	2.26144	0.0237322	0.186378	Up
ENSMUSG00000000823	363.641	0.409607	0.181179	2.26079	0.0237723	0.186567	Up
ENSMUSG00000029014	304.162	-0.347498	0.15377	-2.25985	0.0238305	0.186898	Down
ENSMUSG00000035356	275.54	0.531695	0.235315	2.2595	0.0238521	0.18694	Up
ENSMUSG00000028051	165.288	0.76609	0.339168	2.25873	0.0239	0.186956	Up
ENSMUSG00000042670	96.9261	-0.500709	0.221671	-2.25879	0.0238962	0.186956	Down
ENSMUSG00000044224	417.182	-0.303238	0.134253	-2.2587	0.0239023	0.186956	Down
ENSMUSG00000099590	25.6744	1.03124	0.456952	2.25679	0.0240213	0.18776	Up
ENSMUSG00000021236	3025.61	-0.386475	0.171349	-2.25548	0.0241033	0.188275	Down
ENSMUSG00000002332	2579.44	-0.291021	0.129086	-2.25448	0.0241659	0.188637	Down
ENSMUSG00000021929	610.437	-0.278903	0.123749	-2.25378	0.0242097	0.188725	Down
ENSMUSG00000080845	33.6684	-0.806458	0.357788	-2.25401	0.0241956	0.188725	Down
ENSMUSG00000027160	27.8918	0.846078	0.375636	2.25239	0.0242977	0.189284	Up
ENSMUSG00000037461	310.796	0.345667	0.153577	2.25077	0.0244003	0.189828	Up
ENSMUSG00000057440	56.5442	0.644248	0.28622	2.25088	0.024393	0.189828	Up
ENSMUSG00000090394	123.626	0.481275	0.213851	2.25051	0.0244164	0.189828	Up
ENSMUSG00000086332	37.8167	-0.89015	0.39568	-2.24967	0.0244698	0.190115	Down
ENSMUSG00000074743	78.0391	-0.859759	0.382252	-2.24919	0.0245001	0.190224	Down
ENSMUSG00000112794	67.8822	0.604798	0.268977	2.24851	0.0245438	0.190435	Up
ENSMUSG00000051652	1668.01	-0.321317	0.142996	-2.24703	0.0246378	0.19091	Down
ENSMUSG00000063727	50.6819	0.709205	0.315604	2.24713	0.0246316	0.19091	Up
ENSMUSG00000040017	9341.29	0.40458	0.180237	2.24472	0.0247862	0.191932	Up
ENSMUSG00000009108	23.389	0.94884	0.422842	2.24396	0.024835	0.191971	Up
ENSMUSG00000022419	2223.07	0.293335	0.130772	2.2431	0.0248903	0.191971	Up
ENSMUSG00000029173	698.477	-0.303158	0.135118	-2.24365	0.0248549	0.191971	Down
ENSMUSG00000063730	827.995	-0.284171	0.126677	-2.24327	0.0248796	0.191971	Down
ENSMUSG00000068267	1024.47	-0.265399	0.118292	-2.2436	0.0248579	0.191971	Down
ENSMUSG00000096740	90.3467	-0.578956	0.257977	-2.24421	0.0248188	0.191971	Down
ENSMUSG00000020455	374.841	0.317009	0.141559	2.23941	0.0251291	0.193575	Up
ENSMUSG00000069083	224.8	-0.41356	0.184676	-2.23937	0.0251316	0.193575	Down
ENSMUSG00000056394	39.813	0.791695	0.353608	2.23891	0.0251619	0.19368	Up
ENSMUSG00000051339	1120.16	0.406834	0.181853	2.23716	0.0252757	0.194427	Up
ENSMUSG00000103039	18.8678	-1.05679	0.472434	-2.2369	0.0252931	0.194432	Down
ENSMUSG00000021366	254.701	-0.346209	0.154813	-2.2363	0.0253319	0.194602	Down
ENSMUSG00000020250	1656.41	-0.254159	0.113737	-2.23462	0.0254421	0.195235	Down
ENSMUSG00000024544	75.9084	0.541412	0.242293	2.23454	0.0254479	0.195235	Up
ENSMUSG00000036093	1474.16	-0.240513	0.107693	-2.23333	0.0255275	0.195701	Down
ENSMUSG00000071041	432.569	-0.320419	0.143486	-2.2331	0.0255424	0.195701	Down
ENSMUSG00000021054	1097.92	-0.322035	0.144273	-2.23212	0.0256072	0.195853	Down
ENSMUSG00000023186	378.292	0.322357	0.144431	2.23191	0.0256212	0.195853	Up
ENSMUSG00000026361	294.032	-0.33073	0.148174	-2.23204	0.025612	0.195853	Down
ENSMUSG00000029924	391.035	0.311242	0.139459	2.23178	0.0256296	0.195853	Up
ENSMUSG00000003949	669.866	-0.422649	0.189419	-2.23129	0.0256618	0.19593	Down
ENSMUSG00000097048	168.937	-0.454456	0.20369	-2.23112	0.0256734	0.19593	Down
ENSMUSG00000004631	100.818	0.578283	0.259309	2.2301	0.0257411	0.196318	Up
ENSMUSG00000074896	108.425	0.653028	0.292861	2.22982	0.0257593	0.196328	Up
ENSMUSG00000084996	19.6594	1.07737	0.483238	2.22948	0.0257822	0.196374	Up
ENSMUSG00000021432	197.439	0.383242	0.172038	2.22766	0.0259034	0.197168	Up
ENSMUSG00000009646	895.074	0.272539	0.122383	2.22694	0.0259513	0.197369	Up
ENSMUSG00000021418	166.818	-0.704387	0.316329	-2.22675	0.0259638	0.197369	Down
ENSMUSG00000027010	248.346	0.388335	0.174477	2.2257	0.0260341	0.197774	Up
ENSMUSG00000022433	116.851	0.461007	0.207337	2.22346	0.0261845	0.198787	Up
ENSMUSG00000004931	773.698	-0.275819	0.124095	-2.22265	0.0262396	0.198945	Down
ENSMUSG00000078700	53.6737	-0.71037	0.319569	-2.2229	0.0262227	0.198945	Down
ENSMUSG00000041921	845.355	0.306966	0.138126	2.22236	0.0262592	0.198964	Up
ENSMUSG00000026628	42.1622	-0.996844	0.448703	-2.22161	0.0263096	0.199216	Down
ENSMUSG00000039410	18.4035	-1.19428	0.537697	-2.22111	0.0263437	0.199344	Down
ENSMUSG00000044330	179.924	-0.424648	0.191344	-2.21929	0.0264669	0.200146	Down
ENSMUSG00000005968	111.35	0.565034	0.254698	2.21845	0.0265242	0.200278	Up
ENSMUSG00000033355	233.729	0.38107	0.171797	2.21814	0.0265453	0.200278	Up
ENSMUSG00000061601	15.9465	-1.20067	0.54129	-2.21817	0.0265432	0.200278	Down
ENSMUSG00000070436	314.23	-0.51092	0.230349	-2.21802	0.0265533	0.200278	Down
ENSMUSG00000003235	529.411	-0.297203	0.134049	-2.21712	0.0266151	0.200614	Down
ENSMUSG00000064368	28700.3	0.317262	0.143136	2.21651	0.0266566	0.200797	Up
ENSMUSG00000038845	363.045	-0.36921	0.166807	-2.2134	0.0268704	0.202276	Down
ENSMUSG00000031835	1102.83	0.264474	0.119668	2.21007	0.0271001	0.203874	Up
ENSMUSG00000111942	541.646	-0.297674	0.134753	-2.20903	0.0271729	0.204289	Down
ENSMUSG00000035051	262.252	0.343676	0.155626	2.20834	0.0272205	0.204515	Up
ENSMUSG00000004558	20803.9	-0.252027	0.114143	-2.208	0.0272446	0.204563	Down
ENSMUSG00000097750	197.348	0.522227	0.236614	2.20709	0.0273081	0.204907	Up
ENSMUSG00000027215	1091.49	0.267351	0.121171	2.2064	0.0273561	0.205003	Up
ENSMUSG00000052407	75.2571	0.537519	0.243607	2.2065	0.0273493	0.205003	Up
ENSMUSG00000042228	434.541	0.285343	0.129377	2.20553	0.0274172	0.205329	Up
ENSMUSG00000025089	2797.25	0.264901	0.120124	2.20523	0.0274376	0.205349	Up
ENSMUSG00000079418	102.983	-0.502555	0.227948	-2.2047	0.0274754	0.2055	Down
ENSMUSG00000105703	833.896	-0.974879	0.442279	-2.20422	0.027509	0.205619	Down
ENSMUSG00000038150	1452.7	-0.267069	0.121205	-2.20345	0.0275634	0.20587	Down
ENSMUSG00000061458	108.498	-0.515386	0.233942	-2.20305	0.0275913	0.20587	Down
ENSMUSG00000097743	51.9147	-0.643339	0.292031	-2.20299	0.0275958	0.20587	Down
ENSMUSG00000029086	14.9681	-1.4698	0.667327	-2.20252	0.0276283	0.205897	Down
ENSMUSG00000033083	47.5583	-0.705122	0.320156	-2.20243	0.0276348	0.205897	Down
ENSMUSG00000004897	2820.3	-0.248225	0.112792	-2.20073	0.0277551	0.206661	Down
ENSMUSG00000025270	1966.76	-0.264015	0.120038	-2.19943	0.027847	0.20717	Down
ENSMUSG00000108621	462.922	0.302258	0.137436	2.19926	0.0278592	0.20717	Up
ENSMUSG00000026471	56.3062	0.614336	0.27937	2.19901	0.0278773	0.207173	Up
ENSMUSG00000031657	319.33	-0.325065	0.147841	-2.19875	0.0278954	0.207175	Down
ENSMUSG00000001943	17.8216	-1.30675	0.594534	-2.19794	0.0279531	0.207338	Down
ENSMUSG00000066363	55.3488	0.639602	0.290974	2.19814	0.0279391	0.207338	Up
ENSMUSG00000071533	765.903	-0.28487	0.129655	-2.19714	0.0280106	0.207632	Down
ENSMUSG00000055730	1527.28	-0.379862	0.172976	-2.19604	0.0280894	0.208083	Down
ENSMUSG00000020462	168.202	-0.409226	0.186446	-2.19488	0.0281723	0.208285	Down
ENSMUSG00000020570	751.911	-0.272624	0.12422	-2.19469	0.0281859	0.208285	Down
ENSMUSG00000025816	54.789	0.636538	0.289993	2.19502	0.0281625	0.208285	Up
ENSMUSG00000030265	607.366	-0.28679	0.130676	-2.19466	0.0281882	0.208285	Down
ENSMUSG00000006273	674.631	0.275198	0.125433	2.194	0.0282357	0.208409	Up
ENSMUSG00000020609	82392.3	0.226098	0.103064	2.19376	0.028253	0.208409	Up
ENSMUSG00000038312	1129.41	0.33684	0.153551	2.19367	0.0282589	0.208409	Up
ENSMUSG00000044037	880.769	0.352482	0.160718	2.19318	0.0282945	0.208425	Up
ENSMUSG00000059142	123.438	0.536194	0.244486	2.19315	0.0282968	0.208425	Up
ENSMUSG00000027263	190.275	-0.386157	0.176096	-2.19288	0.0283161	0.208434	Down
ENSMUSG00000030539	121.179	0.518149	0.236345	2.19234	0.0283548	0.208455	Up
ENSMUSG00000034575	386.124	-0.36488	0.16643	-2.1924	0.0283509	0.208455	Down
ENSMUSG00000021392	280.938	-0.403481	0.184144	-2.19112	0.0284429	0.208971	Down
ENSMUSG00000040888	669.997	-0.268225	0.122433	-2.19079	0.028467	0.209016	Down
ENSMUSG00000056260	228.974	-0.354544	0.161937	-2.1894	0.028568	0.209625	Down
ENSMUSG00000071177	84519	-0.270813	0.123743	-2.1885	0.028633	0.209895	Down
ENSMUSG00000094222	31.6829	-0.951307	0.434706	-2.18839	0.0286409	0.209895	Down
ENSMUSG00000000420	634.043	-0.295924	0.135263	-2.18777	0.0286864	0.210041	Down
ENSMUSG00000102059	71.8736	-0.685768	0.313476	-2.18762	0.028697	0.210041	Down
ENSMUSG00000025134	128.532	-0.438728	0.200624	-2.18681	0.0287561	0.210341	Down
ENSMUSG00000056429	2584.11	0.385689	0.176411	2.18631	0.0287928	0.210477	Up
ENSMUSG00000020601	31.5422	-0.847795	0.387975	-2.18518	0.0288758	0.210647	Down
ENSMUSG00000024833	146.461	0.462287	0.211508	2.18567	0.0288401	0.210647	Up
ENSMUSG00000027680	758.396	-0.259788	0.118905	-2.18484	0.0289007	0.210647	Down
ENSMUSG00000078652	1190.35	-0.233211	0.106743	-2.18479	0.028904	0.210647	Down
ENSMUSG00000086868	170.465	0.403465	0.184673	2.18476	0.0289067	0.210647	Up
ENSMUSG00000074623	21.1442	-0.964489	0.441525	-2.18445	0.0289293	0.21068	Down
ENSMUSG00000116858	49.486	0.810911	0.371427	2.18323	0.0290188	0.211199	Up
ENSMUSG00000047777	85.2046	0.573939	0.263026	2.18206	0.0291051	0.211695	Up
ENSMUSG00000035161	348.475	-0.365828	0.167715	-2.18125	0.0291653	0.212	Down
ENSMUSG00000022094	3533.25	0.296719	0.136141	2.1795	0.0292947	0.212808	Up
ENSMUSG00000028423	773.991	0.290651	0.133453	2.17792	0.0294119	0.213525	Up
ENSMUSG00000037731	75.8101	0.649632	0.298431	2.17682	0.0294937	0.213985	Up
ENSMUSG00000026005	488.305	-0.280886	0.129051	-2.17656	0.0295134	0.213995	Down
ENSMUSG00000020914	19.9981	1.00207	0.460475	2.17616	0.0295429	0.214076	Up
ENSMUSG00000028426	3420.35	-0.212807	0.0979098	-2.1735	0.0297424	0.215387	Down
ENSMUSG00000032220	1431.92	0.311647	0.14342	2.17297	0.0297825	0.215543	Up
ENSMUSG00000028180	634.97	-0.264987	0.121995	-2.17212	0.0298464	0.215871	Down
ENSMUSG00000062762	3040.19	-0.250549	0.115441	-2.17035	0.02998	0.216702	Down
ENSMUSG00000029447	1949.41	-0.234446	0.108068	-2.16942	0.0300505	0.216942	Down
ENSMUSG00000116341	52.0076	0.815431	0.375855	2.16954	0.0300418	0.216942	Up
ENSMUSG00000034832	236.554	0.447375	0.206329	2.16827	0.0301385	0.217443	Up
ENSMUSG00000104348	34.1234	-0.771649	0.356093	-2.16698	0.0302361	0.218011	Down
ENSMUSG00000054452	9869.95	-0.250945	0.115865	-2.16583	0.0303238	0.218508	Down
ENSMUSG00000039156	323.08	-0.349021	0.161168	-2.16557	0.0303438	0.218516	Down
ENSMUSG00000030880	222.519	-0.396315	0.18315	-2.16389	0.0304732	0.219312	Down
ENSMUSG00000018379	1323.95	-0.24347	0.11262	-2.16188	0.0306273	0.219665	Down
ENSMUSG00000022848	908.075	0.291753	0.134984	2.16139	0.0306651	0.219665	Up
ENSMUSG00000024012	767.658	-0.273986	0.126722	-2.1621	0.0306103	0.219665	Down
ENSMUSG00000025059	1555.75	-0.27312	0.126382	-2.16106	0.0306908	0.219665	Down
ENSMUSG00000028953	634.033	-0.283424	0.13113	-2.16141	0.0306639	0.219665	Down
ENSMUSG00000030871	230.243	-0.366997	0.169799	-2.16136	0.0306678	0.219665	Down
ENSMUSG00000052566	331.237	0.423947	0.196177	2.16104	0.0306922	0.219665	Up
ENSMUSG00000055200	102.253	-0.54662	0.25294	-2.16107	0.0306902	0.219665	Down
ENSMUSG00000115509	17.3396	-1.1203	0.51817	-2.16203	0.0306157	0.219665	Down
ENSMUSG00000023075	529.125	-0.267559	0.123861	-2.16016	0.0307607	0.219884	Down
ENSMUSG00000041044	197.58	0.472006	0.2185	2.16022	0.030756	0.219884	Up
ENSMUSG00000020283	872.49	-0.266808	0.123588	-2.15885	0.0308622	0.220474	Down
ENSMUSG00000004040	2602.82	0.407967	0.189072	2.15774	0.0309483	0.220953	Up
ENSMUSG00000051615	363.949	-0.384183	0.178139	-2.15664	0.0310335	0.221426	Down
ENSMUSG00000026869	566.508	-0.276013	0.12813	-2.15417	0.0312265	0.222448	Down
ENSMUSG00000031402	502.102	0.326077	0.151377	2.15408	0.0312343	0.222448	Up
ENSMUSG00000083061	1631.06	0.261436	0.121342	2.15455	0.0311974	0.222448	Up
ENSMUSG00000031861	30.797	0.922788	0.428486	2.1536	0.0312713	0.222576	Up
ENSMUSG00000029455	31280.8	-0.216576	0.100632	-2.15215	0.0313854	0.223115	Down
ENSMUSG00000044424	1533.86	0.222132	0.103206	2.15231	0.0313728	0.223115	Up
ENSMUSG00000022969	104.554	0.467089	0.21707	2.15178	0.0314144	0.223184	Up
ENSMUSG00000047963	1174.71	-0.42293	0.196577	-2.15147	0.0314392	0.223224	Down
ENSMUSG00000029190	472.577	-0.328847	0.152896	-2.15078	0.0314932	0.223462	Down
ENSMUSG00000029426	2381.54	-0.292675	0.136093	-2.15056	0.0315112	0.223462	Down
ENSMUSG00000078672	209011	-0.43542	0.202634	-2.1488	0.0316502	0.224311	Down
ENSMUSG00000061175	265.707	0.381107	0.177411	2.14816	0.0317008	0.224533	Up
ENSMUSG00000022108	15499.1	-0.229846	0.107052	-2.14704	0.03179	0.224936	Down
ENSMUSG00000052713	33.6637	0.796178	0.370839	2.14696	0.0317964	0.224936	Up
ENSMUSG00000009376	903.259	0.322276	0.150236	2.14513	0.0319424	0.225694	Up
ENSMUSG00000038374	639.225	-0.286749	0.133665	-2.14528	0.0319307	0.225694	Down
ENSMUSG00000021134	2408.34	0.288447	0.134516	2.14434	0.0320058	0.225868	Up
ENSMUSG00000024901	31.7594	0.791538	0.369104	2.14448	0.0319942	0.225868	Up
ENSMUSG00000056952	330.524	-0.360095	0.167981	-2.14366	0.0320602	0.225976	Down
ENSMUSG00000085977	65.0047	0.730035	0.340531	2.14381	0.0320479	0.225976	Up
ENSMUSG00000039662	557.153	-0.302166	0.141003	-2.14298	0.032115	0.226226	Down
ENSMUSG00000078377	978.354	0.241517	0.112728	2.14247	0.0321553	0.226285	Up
ENSMUSG00000102252	80.6022	0.553398	0.258309	2.14239	0.0321623	0.226285	Up
ENSMUSG00000000738	603.321	-0.268744	0.125587	-2.13991	0.0323621	0.227553	Down
ENSMUSG00000045211	154.535	0.49776	0.232677	2.13927	0.0324136	0.227777	Up
ENSMUSG00000107605	24.0176	-0.932742	0.436093	-2.13886	0.0324468	0.227873	Down
ENSMUSG00000020605	213.653	0.405585	0.189781	2.13712	0.0325879	0.228725	Up
ENSMUSG00000051748	4054.33	0.261856	0.122552	2.1367	0.0326224	0.22883	Up
ENSMUSG00000074884	620.134	-0.270714	0.126728	-2.13619	0.0326642	0.228984	Down
ENSMUSG00000073988	6410.27	-0.366525	0.171744	-2.13413	0.0328322	0.230023	Down
ENSMUSG00000025008	17.911	0.99657	0.467067	2.13368	0.0328694	0.230145	Up
ENSMUSG00000055491	316.362	-0.328506	0.154083	-2.132	0.0330066	0.230827	Down
ENSMUSG00000061130	1433.23	-0.235793	0.110588	-2.13219	0.0329916	0.230827	Down
ENSMUSG00000032114	2394.2	-0.250198	0.117525	-2.12889	0.0332635	0.232484	Down
ENSMUSG00000058900	44.674	0.643372	0.302272	2.12846	0.0332992	0.232594	Up
ENSMUSG00000097415	84.4717	0.553041	0.259889	2.12799	0.0333379	0.232725	Up
ENSMUSG00000068086	21078.1	-0.277435	0.130401	-2.12756	0.0333739	0.232836	Down
ENSMUSG00000022463	1070.06	-0.243887	0.114676	-2.12674	0.0334418	0.23317	Down
ENSMUSG00000052056	219.148	0.443815	0.208784	2.12571	0.0335273	0.233626	Up
ENSMUSG00000038323	701.459	-0.388273	0.18268	-2.12542	0.0335517	0.233656	Down
ENSMUSG00000034902	558.589	0.276046	0.129893	2.12517	0.0335724	0.23366	Up
ENSMUSG00000000385	107.975	0.47227	0.222253	2.12492	0.0335933	0.233666	Up
ENSMUSG00000046329	6720.57	-0.26341	0.12398	-2.12461	0.0336191	0.233705	Down
ENSMUSG00000040943	146.793	-0.397908	0.187374	-2.12361	0.033703	0.234009	Down
ENSMUSG00000047371	281.451	0.316208	0.148891	2.12376	0.0336905	0.234009	Up
ENSMUSG00000005069	1501.34	-0.245053	0.115414	-2.12326	0.0337321	0.23407	Down
ENSMUSG00000028639	2419.84	-0.21309	0.100407	-2.12225	0.0338164	0.234376	Down
ENSMUSG00000104394	73.3254	-0.536606	0.252834	-2.12236	0.0338074	0.234376	Down
ENSMUSG00000021892	821.441	0.265882	0.125321	2.12161	0.0338709	0.234614	Up
ENSMUSG00000021824	1310.12	-0.387571	0.182721	-2.12111	0.033913	0.234765	Down
ENSMUSG00000054477	378.742	0.333835	0.157547	2.11895	0.034095	0.235885	Up
ENSMUSG00000048897	176.613	0.387194	0.182775	2.11843	0.0341391	0.235909	Up
ENSMUSG00000056938	798.453	-0.269205	0.127077	-2.11844	0.0341374	0.235909	Down
ENSMUSG00000029490	55.0518	0.614304	0.290152	2.11718	0.0342443	0.236215	Up
ENSMUSG00000063245	26.9542	-1.15828	0.547044	-2.11734	0.034231	0.236215	Down
ENSMUSG00000064254	775.473	-0.30722	0.145095	-2.11737	0.0342283	0.236215	Down
ENSMUSG00000019132	2002.58	-0.244104	0.115386	-2.11555	0.0343832	0.237032	Down
ENSMUSG00000038648	1148.44	0.295991	0.13995	2.11498	0.0344318	0.237226	Up
ENSMUSG00000040253	135.954	0.599901	0.283729	2.11434	0.0344859	0.237458	Up
ENSMUSG00000001918	57.6498	0.683792	0.323583	2.11319	0.0345844	0.237995	Up
ENSMUSG00000012519	60.2446	0.58247	0.275724	2.11251	0.034643	0.238258	Up
ENSMUSG00000027007	735.757	-0.296213	0.140236	-2.11225	0.0346654	0.238271	Down
ENSMUSG00000030303	19.1288	1.13617	0.538063	2.11159	0.0347213	0.238514	Up
ENSMUSG00000025950	5372.91	-0.239334	0.113407	-2.11039	0.0348246	0.23903	Down
ENSMUSG00000046314	208.208	0.362754	0.171902	2.11024	0.0348375	0.23903	Up
ENSMUSG00000026918	875.351	0.330043	0.156421	2.10997	0.0348613	0.239052	Up
ENSMUSG00000078349	123.729	-0.474535	0.224934	-2.10967	0.0348868	0.239086	Down
ENSMUSG00000022489	34.7166	0.753952	0.357483	2.10906	0.0349397	0.239166	Up
ENSMUSG00000038384	764.217	0.348451	0.165209	2.10915	0.0349316	0.239166	Up
ENSMUSG00000030602	272.018	0.353645	0.167701	2.10879	0.0349628	0.239184	Up
ENSMUSG00000024397	47.5131	0.658545	0.312514	2.10725	0.0350958	0.239952	Up
ENSMUSG00000048758	2759.88	0.253676	0.120416	2.10667	0.0351459	0.240154	Up
ENSMUSG00000007812	424.082	0.303738	0.144218	2.1061	0.0351956	0.240351	Up
ENSMUSG00000001151	165.569	0.370614	0.176045	2.10523	0.0352714	0.240515	Up
ENSMUSG00000029598	1201.39	0.288034	0.136826	2.10511	0.0352816	0.240515	Up
ENSMUSG00000097124	61.7105	-0.678713	0.322374	-2.10536	0.03526	0.240515	Down
ENSMUSG00000016382	1187.11	-0.28117	0.133827	-2.101	0.0356411	0.242763	Down
ENSMUSG00000041528	988.691	-0.234241	0.111498	-2.10086	0.0356532	0.242763	Down
ENSMUSG00000022453	439.196	0.268692	0.128028	2.09869	0.035844	0.24392	Up
ENSMUSG00000022665	160.137	0.531152	0.253132	2.09832	0.0358768	0.244	Up
ENSMUSG00000002741	816.537	-0.247418	0.117956	-2.09755	0.0359446	0.244065	Down
ENSMUSG00000037254	20102.8	0.237134	0.113034	2.09789	0.0359145	0.244065	Up
ENSMUSG00000042978	304.67	-0.563704	0.26875	-2.0975	0.0359493	0.244065	Down
ENSMUSG00000038028	188.151	-0.385786	0.184016	-2.09648	0.0360393	0.244433	Down
ENSMUSG00000041268	366.823	-0.350437	0.167185	-2.0961	0.0360732	0.244433	Down
ENSMUSG00000046159	126.06	0.568891	0.271425	2.09594	0.0360877	0.244433	Up
ENSMUSG00000096401	75.0983	0.507839	0.242253	2.09632	0.0360539	0.244433	Up
ENSMUSG00000030861	2313.47	-0.210303	0.100379	-2.0951	0.0361625	0.244797	Down
ENSMUSG00000001672	42.732	0.847487	0.404582	2.09472	0.0361958	0.24488	Up
ENSMUSG00000025197	6643.95	0.266554	0.127335	2.09333	0.0363199	0.24537	Up
ENSMUSG00000025268	65.8292	0.593135	0.283414	2.09282	0.0363649	0.24537	Up
ENSMUSG00000032079	12030.9	0.291604	0.139333	2.09285	0.0363623	0.24537	Up
ENSMUSG00000037525	50.1921	0.601443	0.287397	2.09272	0.0363737	0.24537	Up
ENSMUSG00000108763	44.2788	-0.70976	0.339078	-2.09321	0.0363305	0.24537	Down
ENSMUSG00000026767	580.077	-0.320449	0.153174	-2.09206	0.0364329	0.245576	Down
ENSMUSG00000037706	3135.83	-0.226269	0.108164	-2.09191	0.0364466	0.245576	Down
ENSMUSG00000020189	842.749	-0.347571	0.166224	-2.09098	0.0365298	0.245792	Down
ENSMUSG00000022214	4577.06	-0.202113	0.0966561	-2.09105	0.0365237	0.245792	Down
ENSMUSG00000054545	181.909	-0.464857	0.22233	-2.09084	0.036542	0.245792	Down
ENSMUSG00000060961	978.642	0.389467	0.186362	2.08984	0.0366323	0.246257	Up
ENSMUSG00000052062	114.627	-0.534978	0.2561	-2.08894	0.0367129	0.246513	Down
ENSMUSG00000108614	24.7854	-1.02457	0.490448	-2.08905	0.0367036	0.246513	Down
ENSMUSG00000027195	2735.06	-0.224274	0.107412	-2.08797	0.0368001	0.246956	Down
ENSMUSG00000030007	1160.61	-0.252891	0.121138	-2.08763	0.0368312	0.247022	Down
ENSMUSG00000024664	141.854	0.468821	0.224818	2.08534	0.0370386	0.247604	Up
ENSMUSG00000028603	49875.4	-0.216206	0.103683	-2.08526	0.0370458	0.247604	Down
ENSMUSG00000031422	1742.96	-0.278562	0.133564	-2.08562	0.0370134	0.247604	Down
ENSMUSG00000041762	464.03	-0.328952	0.157743	-2.08536	0.0370365	0.247604	Down
ENSMUSG00000059248	1165.49	-0.258175	0.123805	-2.08533	0.0370393	0.247604	Down
ENSMUSG00000081788	267.553	0.377659	0.181033	2.08614	0.0369661	0.247604	Up
ENSMUSG00000022217	233.188	-0.347497	0.166807	-2.08322	0.0372309	0.248439	Down
ENSMUSG00000028861	480.428	0.29734	0.142722	2.08336	0.0372187	0.248439	Up
ENSMUSG00000030341	1110.66	0.238152	0.114321	2.08318	0.0372349	0.248439	Up
ENSMUSG00000047230	1233.45	-0.495203	0.237781	-2.0826	0.0372876	0.248648	Down
ENSMUSG00000029622	482.932	0.359366	0.172618	2.08186	0.0373552	0.248956	Up
ENSMUSG00000019891	46.6041	-0.714835	0.343419	-2.08152	0.0373859	0.248981	Down
ENSMUSG00000072620	39.2736	0.684057	0.328697	2.08112	0.0374232	0.248981	Up
ENSMUSG00000078578	2628.03	-0.20699	0.0994498	-2.08135	0.0374021	0.248981	Down
ENSMUSG00000058952	12741.4	0.247093	0.118752	2.08075	0.0374571	0.249064	Up
ENSMUSG00000026229	1639.43	-0.223661	0.107595	-2.07873	0.0376423	0.250153	Down
ENSMUSG00000059301	18.2289	-0.983898	0.473758	-2.0768	0.0378205	0.251193	Down
ENSMUSG00000038459	1203.48	0.31352	0.150984	2.07651	0.0378466	0.251223	Up
ENSMUSG00000028673	1249.1	-0.242178	0.11672	-2.07486	0.0379992	0.252061	Down
ENSMUSG00000030509	129.686	0.407535	0.196433	2.07468	0.0380163	0.252061	Up
ENSMUSG00000030521	211.56	-0.37673	0.181615	-2.07433	0.0380483	0.25213	Down
ENSMUSG00000022253	2598.96	-0.232389	0.112052	-2.07393	0.0380855	0.25213	Down
ENSMUSG00000062054	1408.35	-0.258391	0.124594	-2.07387	0.0380917	0.25213	Down
ENSMUSG00000033623	463.724	0.308619	0.148965	2.07176	0.0382875	0.253281	Up
ENSMUSG00000025903	1926.91	-0.247249	0.119359	-2.07147	0.0383146	0.253316	Down
ENSMUSG00000042510	65.0033	-0.819416	0.395721	-2.07069	0.0383876	0.253511	Down
ENSMUSG00000118366	2020.61	-0.276744	0.133633	-2.07093	0.0383658	0.253511	Down
ENSMUSG00000028268	78.7525	0.618061	0.298517	2.07044	0.0384112	0.253523	Up
ENSMUSG00000035929	476.354	0.296095	0.143046	2.06992	0.0384597	0.253699	Up
ENSMUSG00000021707	735.916	0.25985	0.12558	2.0692	0.0385276	0.253757	Up
ENSMUSG00000024026	3898.87	-0.199235	0.0963042	-2.06881	0.0385639	0.253757	Down
ENSMUSG00000030236	13800.8	-0.314415	0.15193	-2.06947	0.0385024	0.253757	Down
ENSMUSG00000047879	579.328	-0.285734	0.138125	-2.06866	0.0385777	0.253757	Down
ENSMUSG00000059316	545.685	-0.269987	0.130484	-2.06912	0.0385345	0.253757	Down
ENSMUSG00000001036	133.368	0.402647	0.194749	2.06752	0.0386852	0.25432	Up
ENSMUSG00000018143	246.446	0.333707	0.161448	2.06696	0.0387377	0.254522	Up
ENSMUSG00000002910	305.533	-0.374669	0.181326	-2.06627	0.0388027	0.254805	Down
ENSMUSG00000020048	17646.2	-0.32189	0.155835	-2.06558	0.0388682	0.25509	Down
ENSMUSG00000047793	297.772	-0.403799	0.195514	-2.06532	0.0388924	0.255105	Down
ENSMUSG00000026273	242.465	0.332211	0.160896	2.06475	0.0389467	0.255317	Up
ENSMUSG00000084350	43.1081	-0.819225	0.397049	-2.06328	0.0390857	0.256084	Down
ENSMUSG00000003420	2567.64	-0.246034	0.119275	-2.06274	0.0391373	0.256134	Down
ENSMUSG00000015653	126.573	0.509921	0.247198	2.0628	0.0391314	0.256134	Up
ENSMUSG00000021792	1234.46	-0.329133	0.159662	-2.06144	0.0392612	0.256511	Down
ENSMUSG00000022868	161763	0.257404	0.12484	2.06187	0.0392197	0.256511	Up
ENSMUSG00000054321	37.5472	-0.722661	0.350546	-2.06153	0.0392527	0.256511	Down
ENSMUSG00000021069	6445.39	-0.28761	0.139598	-2.06027	0.0393723	0.256837	Down
ENSMUSG00000038058	185.679	0.361881	0.175652	2.06022	0.0393773	0.256837	Up
ENSMUSG00000113543	67.5382	-0.586035	0.284411	-2.06052	0.0393488	0.256837	Down
ENSMUSG00000025762	1449.97	-0.222222	0.107906	-2.0594	0.0394564	0.257208	Down
ENSMUSG00000031960	4737.97	-0.22939	0.111434	-2.05852	0.0395404	0.257611	Down
ENSMUSG00000027322	120.349	0.692883	0.336901	2.05664	0.0397212	0.258644	Up
ENSMUSG00000030313	1319.43	-0.286887	0.139527	-2.05614	0.0397694	0.258813	Down
ENSMUSG00000076437	64.9786	0.535453	0.260463	2.05577	0.0398046	0.258897	Up
ENSMUSG00000018238	22.9773	-1.09219	0.531736	-2.05401	0.0399744	0.259663	Down
ENSMUSG00000053846	120.134	-0.495499	0.241242	-2.05395	0.0399809	0.259663	Down
ENSMUSG00000058006	244.527	-0.315368	0.153549	-2.05386	0.0399894	0.259663	Down
ENSMUSG00000000149	1689.02	0.314301	0.153066	2.05337	0.0400368	0.259786	Up
ENSMUSG00000002205	397.747	0.309799	0.15092	2.05274	0.0400977	0.259786	Up
ENSMUSG00000107143	19.4159	-0.949972	0.462692	-2.05314	0.0400588	0.259786	Down
ENSMUSG00000111580	58.5927	0.892016	0.434518	2.05289	0.0400837	0.259786	Up
ENSMUSG00000036792	126.773	0.429233	0.209142	2.05235	0.0401359	0.259888	Up
ENSMUSG00000094683	520.654	-0.322631	0.157232	-2.05195	0.0401749	0.259996	Down
ENSMUSG00000039989	347.404	0.312731	0.152482	2.05094	0.0402729	0.260485	Up
ENSMUSG00000029185	572.75	0.37568	0.183336	2.04914	0.0404485	0.26143	Up
ENSMUSG00000040462	5541.06	0.196151	0.0957419	2.04875	0.0404865	0.26143	Up
ENSMUSG00000046364	211.943	0.354328	0.172942	2.04883	0.0404791	0.26143	Up
ENSMUSG00000002233	161.598	0.424344	0.207182	2.04818	0.0405428	0.261649	Up
ENSMUSG00000079057	7800.1	-0.254648	0.12447	-2.04585	0.0407709	0.262975	Down
ENSMUSG00000024446	189.776	-0.434494	0.212451	-2.04515	0.0408402	0.263275	Down
ENSMUSG00000017670	243.848	0.449473	0.219835	2.04459	0.0408954	0.263485	Up
ENSMUSG00000066154	195026	-0.237244	0.116129	-2.04294	0.0410587	0.264391	Down
ENSMUSG00000019795	519.851	-0.257636	0.126173	-2.04193	0.0411589	0.264742	Down
ENSMUSG00000034157	625.022	-0.283916	0.139031	-2.0421	0.0411415	0.264742	Down
ENSMUSG00000033910	82.794	0.641836	0.314424	2.04131	0.0412199	0.264842	Up
ENSMUSG00000079104	328.121	-0.32459	0.159002	-2.04142	0.0412092	0.264842	Down
ENSMUSG00000017550	20.7292	0.92429	0.452861	2.041	0.0412505	0.264892	Up
ENSMUSG00000005481	219.366	0.33543	0.164435	2.0399	0.04136	0.265302	Up
ENSMUSG00000037601	623.207	0.290409	0.142352	2.04008	0.0413423	0.265302	Up
ENSMUSG00000029389	175.995	-0.37874	0.18572	-2.03931	0.0414189	0.265387	Down
ENSMUSG00000030180	307.372	0.340884	0.16714	2.03952	0.0413984	0.265387	Up
ENSMUSG00000031996	5210.29	-0.260654	0.127835	-2.03899	0.0414515	0.26545	Down
ENSMUSG00000035208	38.9203	0.683415	0.335261	2.03845	0.0415045	0.265642	Up
ENSMUSG00000027187	50740.5	-0.203437	0.0998108	-2.03823	0.0415274	0.265643	Down
ENSMUSG00000040297	312.514	-0.329801	0.162008	-2.03572	0.0417788	0.267104	Down
ENSMUSG00000079227	50.684	0.744526	0.365887	2.03485	0.0418657	0.267512	Up
ENSMUSG00000031511	393.929	0.290604	0.142842	2.03445	0.0419066	0.267627	Up
ENSMUSG00000102813	25.9162	0.929647	0.45748	2.03211	0.042143	0.268988	Up
ENSMUSG00000030815	384.64	-0.345342	0.170076	-2.03051	0.0423044	0.26987	Down
ENSMUSG00000000561	211.451	-0.327576	0.161406	-2.02952	0.0424052	0.269973	Down
ENSMUSG00000039899	40.757	0.848636	0.418162	2.02944	0.0424134	0.269973	Up
ENSMUSG00000042111	159.406	-0.389984	0.192138	-2.02971	0.0423857	0.269973	Down
ENSMUSG00000048920	242.368	0.322411	0.158821	2.03003	0.0423533	0.269973	Up
ENSMUSG00000048118	436.186	-0.309334	0.152511	-2.02828	0.0425316	0.270577	Down
ENSMUSG00000017493	19298.9	-0.218167	0.107594	-2.02768	0.0425925	0.270817	Down
ENSMUSG00000024870	1821.81	-0.220793	0.108925	-2.02701	0.0426616	0.27096	Down
ENSMUSG00000034557	312.801	-0.293008	0.144547	-2.02709	0.0426535	0.27096	Down
ENSMUSG00000042747	904.936	0.376034	0.185618	2.02585	0.0427797	0.271561	Up
ENSMUSG00000020718	105.939	-0.435585	0.215049	-2.02552	0.0428144	0.271633	Down
ENSMUSG00000033953	573.677	-0.293451	0.144926	-2.02483	0.042885	0.271933	Down
ENSMUSG00000052102	290.617	-0.397401	0.196389	-2.02354	0.0430171	0.272621	Down
ENSMUSG00000000876	3124.11	0.317512	0.156996	2.02242	0.0431333	0.272959	Up
ENSMUSG00000020744	276.915	-0.38593	0.190874	-2.02191	0.0431855	0.272959	Down
ENSMUSG00000028245	276.068	0.297192	0.146942	2.02251	0.0431237	0.272959	Up
ENSMUSG00000034765	16.1197	1.08347	0.53587	2.02189	0.0431878	0.272959	Up
ENSMUSG00000043962	1060.22	0.239776	0.118582	2.02203	0.0431735	0.272959	Up
ENSMUSG00000025066	628.185	0.2654	0.131307	2.02122	0.0432567	0.273126	Up
ENSMUSG00000031004	29.045	1.01577	0.502676	2.02073	0.0433082	0.273126	Up
ENSMUSG00000034863	61.9576	0.523795	0.259195	2.02085	0.0432948	0.273126	Up
ENSMUSG00000039680	135.979	-0.380176	0.188103	-2.0211	0.043269	0.273126	Down
ENSMUSG00000031812	1425.32	0.25946	0.128419	2.02041	0.0433406	0.273182	Up
ENSMUSG00000025815	709.837	0.317787	0.15735	2.01962	0.0434232	0.273278	Up
ENSMUSG00000049439	149.657	0.39607	0.196115	2.01959	0.0434264	0.273278	Up
ENSMUSG00000054499	415.883	-0.307143	0.152052	-2.01998	0.0433853	0.273278	Down
ENSMUSG00000034295	15.0767	-1.16614	0.577829	-2.01814	0.0435768	0.274076	Down
ENSMUSG00000100347	328.35	-0.32332	0.160239	-2.01774	0.0436181	0.274188	Down
ENSMUSG00000001103	30.5095	1.06147	0.526449	2.01628	0.0437703	0.274402	Up
ENSMUSG00000006711	43.7179	-0.663154	0.328877	-2.01642	0.0437559	0.274402	Down
ENSMUSG00000017386	724.157	0.352292	0.174709	2.01645	0.0437534	0.274402	Up
ENSMUSG00000027130	150.9	0.373541	0.185217	2.01678	0.0437185	0.274402	Up
ENSMUSG00000039501	615.582	-0.31439	0.155887	-2.01678	0.0437181	0.274402	Down
ENSMUSG00000024286	877.496	-0.237092	0.117732	-2.01382	0.0440283	0.275608	Down
ENSMUSG00000025217	279.037	0.34511	0.171347	2.0141	0.0439995	0.275608	Up
ENSMUSG00000092008	32.1812	0.78228	0.388466	2.01377	0.0440338	0.275608	Up
ENSMUSG00000087241	72.4667	0.565679	0.281093	2.01243	0.0441751	0.276344	Up
ENSMUSG00000035900	103.211	0.496483	0.246947	2.01048	0.0443802	0.277317	Up
ENSMUSG00000047832	60.5423	0.53813	0.26769	2.01027	0.0444022	0.277317	Up
ENSMUSG00000053333	228.744	0.369737	0.183917	2.01035	0.0443947	0.277317	Up
ENSMUSG00000007476	155.852	0.383316	0.190784	2.00916	0.0445205	0.277837	Up
ENSMUSG00000079469	159.619	0.377264	0.187784	2.00904	0.0445333	0.277837	Up
ENSMUSG00000021835	37.1717	0.710216	0.353656	2.00821	0.0446208	0.278234	Up
ENSMUSG00000002032	948.834	-0.327564	0.163206	-2.00706	0.0447437	0.27854	Down
ENSMUSG00000025362	532.547	0.293202	0.146147	2.00622	0.0448332	0.27854	Up
ENSMUSG00000027859	67.1762	0.511414	0.25492	2.00617	0.0448376	0.27854	Up
ENSMUSG00000052926	218.134	0.37285	0.185748	2.00729	0.044719	0.27854	Up
ENSMUSG00000055897	260.185	0.348362	0.173643	2.00619	0.0448356	0.27854	Up
ENSMUSG00000067567	70.6963	0.539428	0.268726	2.00735	0.0447125	0.27854	Up
ENSMUSG00000073481	4738.9	-0.199952	0.0996376	-2.00679	0.044772	0.27854	Down
ENSMUSG00000057069	1855.41	0.240281	0.119794	2.00578	0.0448801	0.278655	Up
ENSMUSG00000045106	21.769	-0.940508	0.469093	-2.00495	0.0449682	0.278975	Down
ENSMUSG00000072774	40.1877	0.651537	0.325048	2.00443	0.0450235	0.278975	Up
ENSMUSG00000084106	2762.62	0.231816	0.115645	2.00455	0.0450109	0.278975	Up
ENSMUSG00000087141	1442.51	0.339131	0.169194	2.0044	0.0450278	0.278975	Up
ENSMUSG00000019889	1266.46	0.222644	0.111123	2.00358	0.0451146	0.279365	Up
ENSMUSG00000027189	875	-0.235019	0.117329	-2.00308	0.0451684	0.2794	Down
ENSMUSG00000071253	1027.28	-0.230466	0.11505	-2.00318	0.0451584	0.2794	Down
ENSMUSG00000025899	141.163	-0.372563	0.186122	-2.00171	0.0453155	0.280023	Down
ENSMUSG00000058838	530.664	0.265514	0.132645	2.0017	0.0453173	0.280023	Up
ENSMUSG00000021794	19436.3	-0.199774	0.0998223	-2.0013	0.0453605	0.280141	Down
ENSMUSG00000028653	206.382	0.358769	0.179306	2.00087	0.0454059	0.280226	Up
ENSMUSG00000116581	18.4178	0.946881	0.47327	2.00072	0.0454224	0.280226	Up
ENSMUSG00000034271	33.211	-0.919236	0.459517	-2.00044	0.0454528	0.280264	Down
ENSMUSG00000036281	220.864	0.314203	0.157098	2.00005	0.0454949	0.280365	Up
ENSMUSG00000062270	374.948	0.27503	0.137556	1.99939	0.0455657	0.280365	Up
ENSMUSG00000070808	178.225	0.381996	0.191037	1.99959	0.0455447	0.280365	Up
ENSMUSG00000080824	63.3927	0.51902	0.259581	1.99945	0.0455594	0.280365	Up
ENSMUSG00000024782	5126.73	-0.209202	0.104665	-1.99878	0.045632	0.28053	Down
ENSMUSG00000053012	915.998	0.235396	0.117775	1.9987	0.0456408	0.28053	Up
ENSMUSG00000078903	22.8941	-0.865451	0.433159	-1.998	0.0457168	0.280849	Down
ENSMUSG00000084098	71.1119	-0.502093	0.251387	-1.99729	0.0457935	0.281172	Down
ENSMUSG00000030909	1235.43	-0.24131	0.120855	-1.99669	0.0458592	0.281426	Down
ENSMUSG00000027305	384.007	-0.273686	0.137089	-1.9964	0.0458902	0.281468	Down
ENSMUSG00000004462	672.779	-0.312854	0.156779	-1.99552	0.0459867	0.281503	Down
ENSMUSG00000026571	543.201	0.372207	0.186562	1.99509	0.0460334	0.281503	Up
ENSMUSG00000027763	1180.31	-0.230161	0.115305	-1.9961	0.0459231	0.281503	Down
ENSMUSG00000031683	259.841	0.312198	0.156489	1.99502	0.0460412	0.281503	Up
ENSMUSG00000038425	87.1495	0.537769	0.26955	1.99506	0.0460365	0.281503	Up
ENSMUSG00000050332	58.565	0.628613	0.315062	1.9952	0.0460209	0.281503	Up
ENSMUSG00000114003	1262.43	0.254026	0.127358	1.99458	0.0460887	0.281645	Up
ENSMUSG00000022967	618.462	0.272356	0.136609	1.99369	0.0461857	0.281668	Up
ENSMUSG00000027364	19.436	-0.889689	0.446396	-1.99305	0.0462564	0.281668	Down
ENSMUSG00000029772	350.592	-0.399143	0.200183	-1.99389	0.0461641	0.281668	Down
ENSMUSG00000035875	8400.06	0.20535	0.103022	1.99326	0.0462332	0.281668	Up
ENSMUSG00000041037	429.489	-0.326401	0.163774	-1.993	0.0462612	0.281668	Down
ENSMUSG00000047215	54.4464	0.603982	0.303053	1.99299	0.0462621	0.281668	Up
ENSMUSG00000057666	743.142	0.341775	0.171406	1.99395	0.0461574	0.281668	Up
ENSMUSG00000025742	192.692	0.378142	0.189821	1.9921	0.0463598	0.28182	Up
ENSMUSG00000035764	143.136	-0.370253	0.18586	-1.99211	0.0463589	0.28182	Down
ENSMUSG00000079363	81.2514	0.54917	0.275624	1.99246	0.0463201	0.28182	Up
ENSMUSG00000042165	1193.3	-0.22692	0.113923	-1.99188	0.0463843	0.281821	Down
ENSMUSG00000043183	134.31	-0.399384	0.200565	-1.99129	0.0464485	0.282064	Down
ENSMUSG00000047264	192.393	0.374857	0.188311	1.99063	0.0465221	0.282364	Up
ENSMUSG00000000753	12982.2	-0.210376	0.105763	-1.98913	0.0466866	0.283051	Down
ENSMUSG00000082363	21.4257	-1.0839	0.544963	-1.98893	0.0467085	0.283051	Down
ENSMUSG00000101514	150.799	0.368485	0.185228	1.98936	0.0466613	0.283051	Up
ENSMUSG00000042548	314.739	0.306534	0.154159	1.98843	0.0467645	0.283244	Up
ENSMUSG00000021906	390.16	-0.265207	0.133446	-1.98737	0.046881	0.283801	Down
ENSMUSG00000094870	232.232	-0.360304	0.181339	-1.9869	0.0469332	0.283969	Down
ENSMUSG00000005951	742.762	-0.233028	0.117328	-1.98612	0.0470202	0.284074	Down
ENSMUSG00000053931	1159.45	-0.266017	0.133955	-1.98586	0.0470483	0.284074	Down
ENSMUSG00000063488	225.107	-0.366842	0.184698	-1.98618	0.0470135	0.284074	Down
ENSMUSG00000116564	285.005	-0.336837	0.169614	-1.9859	0.0470449	0.284074	Down
ENSMUSG00000029575	649.048	-0.334416	0.168453	-1.98522	0.0471196	0.284357	Down
ENSMUSG00000040663	20.8434	0.900424	0.453877	1.98385	0.0472728	0.285017	Up
ENSMUSG00000046138	406.638	-0.292753	0.147572	-1.9838	0.0472781	0.285017	Down
ENSMUSG00000022847	477.618	0.317243	0.159972	1.98311	0.0473549	0.285184	Up
ENSMUSG00000087412	2024.86	0.236817	0.119416	1.98313	0.0473532	0.285184	Up
ENSMUSG00000114277	69.3131	0.575763	0.290499	1.98198	0.0474813	0.285798	Up
ENSMUSG00000052298	152.528	-0.356396	0.179882	-1.98127	0.0475608	0.286128	Down
ENSMUSG00000025466	313.249	0.380192	0.19199	1.98026	0.047674	0.28666	Up
ENSMUSG00000041439	217.832	0.3299	0.166618	1.97999	0.0477051	0.286699	Up
ENSMUSG00000022354	1985.08	-0.224141	0.113334	-1.9777	0.0479627	0.287801	Down
ENSMUSG00000041481	73.2643	0.531295	0.268611	1.97794	0.047936	0.287801	Up
ENSMUSG00000097121	138.212	-0.408336	0.206453	-1.97786	0.0479442	0.287801	Down
ENSMUSG00000000001	1262.64	-0.218704	0.110617	-1.97713	0.0480275	0.287847	Down
ENSMUSG00000020190	2307.54	-0.28125	0.142256	-1.97707	0.0480333	0.287847	Down
ENSMUSG00000043733	904.342	-0.274742	0.138971	-1.97697	0.0480447	0.287847	Down
ENSMUSG00000000826	1190.12	-0.236382	0.119611	-1.97626	0.0481255	0.288035	Down
ENSMUSG00000029752	168.225	1.70152	0.860983	1.97626	0.0481256	0.288035	Up
ENSMUSG00000022236	141.355	-0.409355	0.20722	-1.97547	0.0482153	0.288319	Down
ENSMUSG00000026179	3048.19	-0.280706	0.142101	-1.9754	0.0482226	0.288319	Down
ENSMUSG00000063611	17.4308	1.00238	0.507933	1.97344	0.0484452	0.289352	Up
ENSMUSG00000085192	15.8745	1.07465	0.544511	1.9736	0.0484267	0.289352	Up
ENSMUSG00000045095	558.859	0.259956	0.131805	1.97228	0.048578	0.28993	Up
ENSMUSG00000107176	3123.13	0.234014	0.118659	1.97216	0.0485919	0.28993	Up
ENSMUSG00000022500	1345.85	0.226698	0.114978	1.97167	0.0486477	0.290114	Up
ENSMUSG00000041459	1443.42	-0.275508	0.139792	-1.97084	0.048742	0.290378	Down
ENSMUSG00000116835	475.182	0.262712	0.133289	1.97099	0.0487246	0.290378	Up
ENSMUSG00000024150	3273.2	-0.205654	0.104411	-1.96967	0.0488768	0.290734	Down
ENSMUSG00000043740	33.1165	0.826324	0.419451	1.97002	0.0488366	0.290734	Up
ENSMUSG00000074802	31.0929	0.712131	0.361533	1.96975	0.0488667	0.290734	Up
ENSMUSG00000030527	343.026	0.313796	0.159381	1.96884	0.0489711	0.291146	Up
ENSMUSG00000066324	614.984	-0.284546	0.144596	-1.96787	0.0490831	0.291514	Down
ENSMUSG00000106019	35.4271	-0.677416	0.344233	-1.9679	0.0490794	0.291514	Down
ENSMUSG00000006651	18.1092	1.0132	0.515058	1.96715	0.0491661	0.291858	Up
ENSMUSG00000036840	91.1134	0.472734	0.240559	1.96515	0.0493968	0.292853	Up
ENSMUSG00000064349	407.158	0.383057	0.194936	1.96504	0.0494094	0.292853	Up
ENSMUSG00000112105	16.198	-1.12709	0.573474	-1.96537	0.0493711	0.292853	Down
ENSMUSG00000031993	517.563	-0.26422	0.134481	-1.96474	0.0494444	0.292911	Down
ENSMUSG00000028688	81.9022	0.453733	0.230972	1.96445	0.0494777	0.29296	Up
ENSMUSG00000031392	1176.96	-0.212741	0.108315	-1.9641	0.0495185	0.292978	Down
ENSMUSG00000054414	387.914	0.265592	0.135231	1.96399	0.0495313	0.292978	Up
ENSMUSG00000026986	343.416	-0.335085	0.170777	-1.96212	0.0497486	0.293964	Down
ENSMUSG00000079139	660.815	-0.318506	0.162321	-1.9622	0.0497395	0.293964	Down
ENSMUSG00000025915	124.447	0.436716	0.222699	1.96102	0.0498767	0.294572	Up
ENSMUSG00000061589	675.13	0.241497	0.123201	1.96019	0.0499741	0.294997	Up
ENSMUSG00000039865	137.243	0.368791	0.188215	1.95942	0.050064	0.295276	Up
ENSMUSG00000041781	319.033	-0.303175	0.154733	-1.95935	0.0500722	0.295276	Down
ENSMUSG00000020708	1057.06	-0.252351	0.128831	-1.95878	0.0501386	0.295518	Down
ENSMUSG00000022204	445.522	-0.326424	0.166748	-1.95758	0.050279	0.296195	Down
ENSMUSG00000005897	303.249	0.327646	0.167486	1.95626	0.0504349	0.296213	Up
ENSMUSG00000022855	455.386	-0.297068	0.151847	-1.95637	0.0504218	0.296213	Down
ENSMUSG00000024990	52851.6	-0.255035	0.130365	-1.95631	0.0504285	0.296213	Down
ENSMUSG00000026395	137.388	0.466584	0.238411	1.95705	0.050341	0.296213	Up
ENSMUSG00000048120	84.5709	-0.66615	0.34049	-1.95645	0.0504126	0.296213	Down
ENSMUSG00000068854	56.0719	-0.562858	0.287656	-1.95671	0.0503818	0.296213	Down
ENSMUSG00000035637	4393.63	0.209364	0.107035	1.95604	0.0504605	0.296213	Up
ENSMUSG00000015127	204.221	-0.339508	0.17371	-1.95445	0.0506476	0.296563	Down
ENSMUSG00000020828	137.198	0.450551	0.230439	1.95518	0.0505613	0.296563	Up
ENSMUSG00000022025	31.0932	0.780442	0.399236	1.95484	0.0506021	0.296563	Up
ENSMUSG00000022544	150.407	0.372155	0.190354	1.95506	0.0505757	0.296563	Up
ENSMUSG00000052539	463.033	-0.335907	0.171851	-1.95464	0.0506254	0.296563	Down
ENSMUSG00000036103	655.703	-0.302542	0.154832	-1.954	0.0507009	0.296725	Down
ENSMUSG00000017376	215.982	-0.335088	0.171576	-1.953	0.0508198	0.296877	Down
ENSMUSG00000025940	591.37	-0.24901	0.127506	-1.95292	0.0508289	0.296877	Down
ENSMUSG00000041438	296.695	-0.288357	0.147639	-1.95312	0.0508056	0.296877	Down
ENSMUSG00000090136	338.166	0.359268	0.183954	1.95303	0.0508166	0.296877	Up
ENSMUSG00000042622	50.0946	0.61052	0.312751	1.95209	0.0509273	0.297153	Up
ENSMUSG00000056144	74.8171	0.483082	0.247467	1.9521	0.050926	0.297153	Up
ENSMUSG00000019935	376.608	-1.28786	0.660098	-1.95101	0.051056	0.297593	Down
ENSMUSG00000022174	1687.96	0.204343	0.104732	1.95111	0.0510443	0.297593	Up
ENSMUSG00000067870	2116.67	0.24277	0.124446	1.95081	0.0510796	0.297593	Up
ENSMUSG00000019302	924.06	-0.253841	0.130185	-1.94985	0.0511935	0.29766	Down
ENSMUSG00000021285	292.545	0.335745	0.172173	1.95004	0.0511715	0.29766	Up
ENSMUSG00000027829	766.428	0.336309	0.172442	1.95027	0.0511435	0.29766	Up
ENSMUSG00000096592	187.968	-0.348573	0.178748	-1.95008	0.0511671	0.29766	Down
[truncated: 10,875 more rows]

## Sheet: zt6.diffexpr_padj_results
ENSEMBLID	baseMean	log2FoldChange	lfcSE	stat	pvalue	padj	threshold
ENSMUSG00000096688	40846.9	-2.70156	0.218643	-12.356	4.52e-35	5.48e-31	Down
ENSMUSG00000078688	111074	-1.39015	0.166024	-8.37318	5.61e-17	3.4e-13	Down
ENSMUSG00000031884	313.198	-1.43386	0.196306	-7.3042	2.79e-13	1.13e-09	Down
ENSMUSG00000078687	24320.8	-1.47508	0.209681	-7.03489	1.99e-12	6.04e-09	Down
ENSMUSG00000078683	96517.5	-1.31989	0.188557	-6.99995	2.56e-12	6.21e-09	Down
ENSMUSG00000073834	119321	-1.4702	0.21092	-6.97041	3.16e-12	6.39e-09	Down
ENSMUSG00000038393	652.13	1.33649	0.194511	6.871	6.38e-12	1.1e-08	Up
ENSMUSG00000078673	88672.1	-1.43189	0.21556	-6.64266	3.08e-11	4.67e-08	Down
ENSMUSG00000094793	62008.4	-1.4046	0.234147	-5.99879	1.99e-09	2.68e-06	Down
ENSMUSG00000025375	213.298	-2.0257	0.340375	-5.95137	2.66e-09	2.98e-06	Down
ENSMUSG00000044026	309.67	1.50474	0.252959	5.94858	2.7e-09	2.98e-06	Up
ENSMUSG00000089873	39629.1	-1.17499	0.209936	-5.59692	2.18e-08	2.2e-05	Down
ENSMUSG00000078675	50495.1	-1.34319	0.244449	-5.49474	3.91e-08	3.65e-05	Down
ENSMUSG00000096674	193060	-1.15058	0.213139	-5.39827	6.73e-08	5.83e-05	Down
ENSMUSG00000023274	84.3319	-1.8768	0.355134	-5.28476	1.26e-07	0.000101727	Down
ENSMUSG00000073842	213003	-1.10204	0.209033	-5.27207	1.35e-07	0.000102205	Down
ENSMUSG00000083304	20.4249	-2.70141	0.542169	-4.98259	6.27e-07	0.000447402	Down
ENSMUSG00000073830	195629	-0.824983	0.171593	-4.8078	1.53e-06	0.00102775	Down
ENSMUSG00000022010	1941.14	-1.79201	0.374103	-4.79016	1.67e-06	0.00106331	Down
ENSMUSG00000070605	68.9999	-1.80799	0.383465	-4.71486	2.42e-06	0.00146612	Down
ENSMUSG00000030659	112.153	1.48958	0.317856	4.68634	2.78e-06	0.00160564	Up
ENSMUSG00000032245	82.2092	1.35992	0.295194	4.60687	4.09e-06	0.00215462	Up
ENSMUSG00000059060	44.0501	2.40204	0.520638	4.61365	3.96e-06	0.00215462	Up
ENSMUSG00000105987	119.639	1.82671	0.398634	4.58242	4.6e-06	0.00232164	Up
ENSMUSG00000074768	27407.5	-1.58477	0.352339	-4.49787	6.86e-06	0.00332834	Down
ENSMUSG00000041782	152.705	-1.46138	0.327796	-4.45821	8.26e-06	0.00371091	Down
ENSMUSG00000076617	280.049	-1.4632	0.32764	-4.46587	7.97e-06	0.00371091	Down
ENSMUSG00000008999	47.5358	-1.45189	0.330609	-4.39157	1.13e-05	0.00487236	Down
ENSMUSG00000035686	3857.2	-1.50789	0.345466	-4.3648	1.27e-05	0.00531908	Down
ENSMUSG00000078597	1184.32	-1.52317	0.351318	-4.33559	1.45e-05	0.00587439	Down
ENSMUSG00000080738	2686.23	-1.18972	0.275256	-4.32222	1.54e-05	0.00604058	Down
ENSMUSG00000000058	76.0001	1.46119	0.342515	4.26606	1.99e-05	0.00734218	Up
ENSMUSG00000066000	53.5076	-2.28433	0.535594	-4.26505	2e-05	0.00734218	Down
ENSMUSG00000001665	273.596	-1.20365	0.287024	-4.19354	2.75e-05	0.00979218	Down
ENSMUSG00000038372	32.3023	1.7313	0.413776	4.18415	2.86e-05	0.00981918	Up
ENSMUSG00000040957	29.0325	1.81325	0.433798	4.17994	2.92e-05	0.00981918	Up
ENSMUSG00000031271	1571.53	0.900936	0.216339	4.16447	3.12e-05	0.0102251	Up
ENSMUSG00000084309	65.928	-1.74292	0.429466	-4.05835	4.94e-05	0.0157665	Down
ENSMUSG00000031327	60.9504	-1.46674	0.366367	-4.00347	6.24e-05	0.0192418	Down
ENSMUSG00000083524	120.419	-2.35822	0.589635	-3.99945	6.35e-05	0.0192418	Down
ENSMUSG00000078686	40980.3	-1.14575	0.290308	-3.94665	7.93e-05	0.0234331	Down
ENSMUSG00000054863	40.689	-1.77122	0.450732	-3.92966	8.51e-05	0.024554	Down
ENSMUSG00000015599	56.4013	-1.31279	0.335701	-3.91058	9.21e-05	0.0259592	Down
ENSMUSG00000049580	915.606	-2.22283	0.570716	-3.89481	9.83e-05	0.0270772	Down
ENSMUSG00000092274	6069.94	-1.60581	0.413629	-3.88224	0.000103498	0.0278823	Down
ENSMUSG00000069170	83.4404	-1.21067	0.313433	-3.86261	0.000112182	0.0295649	Down
ENSMUSG00000081207	310.744	-1.9639	0.510647	-3.84591	0.000120103	0.030979	Down
ENSMUSG00000042807	17.5438	1.99396	0.521454	3.82384	0.000131387	0.0325061	Up
ENSMUSG00000117406	89.6792	-0.99468	0.259965	-3.82621	0.000130132	0.0325061	Down
ENSMUSG00000005397	140.788	1.33761	0.351548	3.80491	0.000141856	0.0330632	Up
ENSMUSG00000021268	33.9348	-2.06622	0.543681	-3.80043	0.000144443	0.0330632	Down
ENSMUSG00000049404	838.839	-0.99272	0.261225	-3.80025	0.000144548	0.0330632	Down
ENSMUSG00000050663	26.8457	-1.82642	0.479055	-3.81255	0.000137541	0.0330632	Down
ENSMUSG00000015568	230.876	0.820073	0.216543	3.78712	0.000152405	0.034215	Up
ENSMUSG00000034853	101.408	-1.33089	0.356827	-3.7298	0.000191634	0.0416381	Down
ENSMUSG00000099681	39.8923	-1.54892	0.415386	-3.72887	0.00019234	0.0416381	Down
ENSMUSG00000078680	78849.2	-0.86943	0.234585	-3.70624	0.000210356	0.044601	Down
ENSMUSG00000082884	580.546	-1.25042	0.337712	-3.70262	0.000213384	0.044601	Down
ENSMUSG00000094145	28.1745	-1.51734	0.411633	-3.68615	0.000227673	0.046781	Down
ENSMUSG00000024640	29.1616	1.67231	0.456262	3.66524	0.000247102	0.049927	Up
ENSMUSG00000032482	47.2402	1.43963	0.399843	3.60049	0.000317621	0.0631232	Up
ENSMUSG00000034459	147.367	-1.15746	0.322209	-3.59226	0.000327819	0.0640992	Down
ENSMUSG00000018740	33.1549	-1.28459	0.361246	-3.55601	0.000376535	0.072456	Down
ENSMUSG00000074896	165.016	-0.982991	0.27811	-3.53454	0.000408488	0.0773767	Down
ENSMUSG00000078674	26139.1	-1.02934	0.292168	-3.5231	0.000426536	0.0783469	Down
ENSMUSG00000113543	62.0165	-1.47489	0.418518	-3.52407	0.000424965	0.0783469	Down
ENSMUSG00000061825	346.309	-1.08815	0.310005	-3.5101	0.000447931	0.0810487	Down
ENSMUSG00000064356	987.49	-1.49393	0.430939	-3.46668	0.000526921	0.0912551	Down
ENSMUSG00000066071	3304.43	-1.0607	0.305391	-3.47326	0.000514169	0.0912551	Down
ENSMUSG00000073840	25.158	-1.56209	0.450137	-3.47026	0.000519947	0.0912551	Down
ENSMUSG00000023959	51.5252	-1.12656	0.325663	-3.45929	0.000541604	0.0914542	Down
ENSMUSG00000025007	37.2042	1.32547	0.384105	3.45082	0.000558894	0.0914542	Up
ENSMUSG00000026858	759.225	-0.815899	0.236607	-3.44832	0.000564078	0.0914542	Down
ENSMUSG00000078689	148.034	-1.38287	0.400261	-3.45492	0.000550464	0.0914542	Down
ENSMUSG00000104528	284.786	-1.5881	0.460653	-3.44751	0.000565789	0.0914542	Down
ENSMUSG00000090090	145.37	-1.83958	0.534219	-3.4435	0.000574235	0.091598	Down
ENSMUSG00000069324	11898.9	-0.947428	0.276241	-3.42972	0.000604213	0.0951282	Down
ENSMUSG00000009633	463.988	-1.82912	0.533874	-3.42612	0.00061228	0.0951624	Down
ENSMUSG00000027796	124.699	1.29359	0.378399	3.41858	0.000629491	0.0957159	Up
ENSMUSG00000038217	1718.97	-0.831181	0.243202	-3.41765	0.000631632	0.0957159	Down
ENSMUSG00000050445	3925.55	-1.13772	0.333907	-3.40729	0.000656117	0.0981988	Down
ENSMUSG00000028645	174.016	-1.10792	0.326739	-3.39083	0.000696814	0.101777	Down
ENSMUSG00000032946	407.592	-1.0109	0.297973	-3.3926	0.000692321	0.101777	Down
ENSMUSG00000110755	440.852	-1.47039	0.434689	-3.38262	0.000717979	0.10362	Down
ENSMUSG00000054690	23.2062	1.71518	0.509047	3.36939	0.000753359	0.107447	Up
ENSMUSG00000033147	211.22	-0.964435	0.289704	-3.32903	0.000871487	0.122849	Down
ENSMUSG00000019189	287.669	0.770205	0.232007	3.31975	0.000900995	0.124351	Up
ENSMUSG00000028195	349.495	-0.88958	0.268008	-3.31923	0.000902654	0.124351	Down
ENSMUSG00000000958	83.2098	1.10613	0.335646	3.29553	0.000982369	0.132908	Up
ENSMUSG00000006800	126.89	-0.980562	0.298073	-3.28967	0.00100305	0.132908	Down
ENSMUSG00000027983	1362.78	-1.20616	0.366826	-3.28811	0.00100862	0.132908	Down
ENSMUSG00000053219	25.7743	1.51968	0.461706	3.29145	0.000996713	0.132908	Up
ENSMUSG00000053168	81.6874	-1.05646	0.321761	-3.28337	0.00102574	0.13371	Down
ENSMUSG00000086782	58.8521	1.02808	0.314157	3.27251	0.00106598	0.137374	Up
ENSMUSG00000114469	15.4636	-2.02764	0.620124	-3.26973	0.00107651	0.137374	Down
ENSMUSG00000078672	231037	-0.832152	0.255169	-3.26118	0.00110949	0.140108	Down
ENSMUSG00000038256	129.172	-1.0443	0.321487	-3.24834	0.00116081	0.144688	Down
ENSMUSG00000049086	78.3767	-2.1914	0.675068	-3.24618	0.00116963	0.144688	Down
ENSMUSG00000035504	14541.1	-0.919088	0.283649	-3.24023	0.00119435	0.146254	Down
ENSMUSG00000025915	144.783	0.733321	0.227366	3.22529	0.00125844	0.15256	Up
ENSMUSG00000033350	28.795	1.29163	0.401512	3.21692	0.00129576	0.154005	Up
ENSMUSG00000082179	41.6947	-1.36094	0.422838	-3.2186	0.0012882	0.154005	Down
ENSMUSG00000082173	10.8045	-2.29161	0.713576	-3.21144	0.00132071	0.155446	Down
ENSMUSG00000003526	3208.75	-0.712551	0.224469	-3.17438	0.00150156	0.157744	Down
ENSMUSG00000018861	491.432	-1.27285	0.401399	-3.17104	0.00151892	0.157744	Down
ENSMUSG00000023886	116.66	0.801445	0.251342	3.18867	0.00142929	0.157744	Up
ENSMUSG00000027199	77.8394	1.42051	0.446025	3.18483	0.00144839	0.157744	Up
ENSMUSG00000027799	20.4547	1.52921	0.477644	3.20157	0.00136683	0.157744	Up
ENSMUSG00000030357	2071.7	-0.641872	0.202459	-3.17038	0.00152239	0.157744	Down
ENSMUSG00000032265	195.368	0.95814	0.299572	3.19837	0.00138208	0.157744	Up
ENSMUSG00000040350	242.672	-1.03827	0.324133	-3.20324	0.00135892	0.157744	Down
ENSMUSG00000042195	18.6442	1.8606	0.583671	3.18775	0.00143386	0.157744	Up
ENSMUSG00000045930	73.5733	1.42751	0.449757	3.17396	0.00150375	0.157744	Up
ENSMUSG00000051817	67.9192	1.14542	0.358856	3.19188	0.00141352	0.157744	Up
ENSMUSG00000060560	137.997	-1.62639	0.512689	-3.17227	0.00151255	0.157744	Down
ENSMUSG00000083219	40.1435	-1.4823	0.466483	-3.17762	0.00148491	0.157744	Down
ENSMUSG00000110439	132236	-0.90767	0.286093	-3.17264	0.00151059	0.157744	Down
ENSMUSG00000070283	138.094	-1.01963	0.321889	-3.16763	0.00153688	0.157895	Down
ENSMUSG00000021250	48.564	-1.66762	0.527435	-3.16175	0.00156826	0.158601	Down
ENSMUSG00000062061	42.9839	-1.38225	0.437222	-3.16144	0.00156992	0.158601	Down
ENSMUSG00000052684	451.448	-1.80467	0.571559	-3.15746	0.0015915	0.159453	Down
ENSMUSG00000026622	37.8708	1.12901	0.358353	3.15055	0.00162963	0.161935	Up
ENSMUSG00000041688	122.223	0.835999	0.266277	3.13959	0.00169187	0.166752	Up
ENSMUSG00000041308	125.595	0.735369	0.234449	3.13659	0.00170927	0.167108	Up
ENSMUSG00000016487	421.314	0.778381	0.248792	3.12865	0.00175614	0.169528	Up
ENSMUSG00000022629	619.357	0.568518	0.181814	3.12692	0.00176646	0.169528	Up
ENSMUSG00000022679	390.441	-0.804291	0.257345	-3.12535	0.00177597	0.169528	Down
ENSMUSG00000044645	50.6617	1.54871	0.498864	3.10447	0.00190618	0.180536	Up
ENSMUSG00000036764	540.984	1.62575	0.524135	3.10178	0.00192358	0.180772	Up
ENSMUSG00000005667	54.5738	1.0341	0.334622	3.09036	0.00199917	0.18643	Up
ENSMUSG00000005125	113.504	0.923151	0.29923	3.08509	0.00203491	0.188315	Up
ENSMUSG00000038233	95.5663	-1.49292	0.485268	-3.07648	0.00209463	0.190926	Down
ENSMUSG00000112148	63.8671	-0.950847	0.309051	-3.07667	0.00209328	0.190926	Down
ENSMUSG00000024697	169.878	-1.01997	0.33232	-3.06925	0.00214598	0.194147	Down
ENSMUSG00000032827	426.118	-0.850632	0.278099	-3.05874	0.00222267	0.199596	Down
ENSMUSG00000020653	164.203	0.819494	0.269368	3.04229	0.00234788	0.207762	Up
ENSMUSG00000057722	17.6788	1.84957	0.607557	3.04427	0.00233245	0.207762	Up
ENSMUSG00000036446	92.1257	1.15369	0.380011	3.03593	0.00239795	0.210654	Up
ENSMUSG00000046160	103.987	-1.80237	0.59641	-3.02203	0.00251088	0.218988	Down
ENSMUSG00000021611	197.936	-0.89974	0.298598	-3.01322	0.00258494	0.222798	Down
ENSMUSG00000031489	355.903	-1.68825	0.56042	-3.01247	0.00259131	0.222798	Down
ENSMUSG00000062866	64.4595	0.860156	0.286004	3.0075	0.00263408	0.22488	Up
ENSMUSG00000083863	1952.29	-1.04894	0.349527	-3.00104	0.00269062	0.2281	Down
ENSMUSG00000021190	796.527	0.857858	0.28627	2.99668	0.00272938	0.228225	Up
ENSMUSG00000034785	3138.23	-0.76034	0.253731	-2.99664	0.00272973	0.228225	Down
ENSMUSG00000056812	30.4164	-1.33822	0.447983	-2.98722	0.00281529	0.233766	Down
ENSMUSG00000026355	75.4913	0.828485	0.27837	2.9762	0.00291847	0.240684	Up
ENSMUSG00000018599	275.275	-0.842445	0.283689	-2.96961	0.00298178	0.241347	Down
ENSMUSG00000020692	49.8354	-1.07625	0.362476	-2.96915	0.00298622	0.241347	Down
ENSMUSG00000021759	65.4689	1.11718	0.376024	2.97103	0.00296803	0.241347	Up
ENSMUSG00000038642	271.849	0.925709	0.312718	2.9602	0.00307441	0.245204	Up
ENSMUSG00000064360	18953.9	-1.08626	0.366706	-2.96222	0.00305427	0.245204	Down
ENSMUSG00000026399	67.4596	1.37101	0.464161	2.95373	0.00313959	0.248766	Up
ENSMUSG00000022129	55.2467	-1.33023	0.451749	-2.94463	0.0032334	0.250762	Down
ENSMUSG00000026922	3629.4	-0.658847	0.223997	-2.94132	0.00326821	0.250762	Down
ENSMUSG00000030020	19.78	1.47105	0.499144	2.94714	0.00320731	0.250762	Up
ENSMUSG00000049103	21.4865	1.32261	0.448624	2.94814	0.00319695	0.250762	Up
ENSMUSG00000113668	38.0256	-1.16296	0.395378	-2.94138	0.00326753	0.250762	Down
ENSMUSG00000029084	120.839	0.897157	0.305387	2.93777	0.00330583	0.252054	Up
ENSMUSG00000039497	55.4283	0.910864	0.311287	2.92612	0.00343219	0.260053	Up
ENSMUSG00000022892	636.524	0.686825	0.235193	2.92026	0.00349742	0.263349	Up
ENSMUSG00000003555	280.088	-1.52759	0.526127	-2.90346	0.0036906	0.272812	Down
ENSMUSG00000028270	54.2084	1.08787	0.374329	2.90618	0.0036587	0.272812	Up
ENSMUSG00000041134	31.2486	1.51744	0.522442	2.90451	0.00367829	0.272812	Up
ENSMUSG00000029417	156.823	0.931562	0.321814	2.89472	0.00379497	0.277147	Up
ENSMUSG00000058254	141.362	1.27017	0.438649	2.89564	0.00378385	0.277147	Up
ENSMUSG00000001348	1683.2	-0.681514	0.236432	-2.88249	0.00394545	0.286274	Down
ENSMUSG00000017309	142.439	1.1872	0.413274	2.87266	0.00407032	0.286274	Up
ENSMUSG00000030882	46.8524	-1.12775	0.392739	-2.8715	0.00408524	0.286274	Down
ENSMUSG00000033831	122753	0.994719	0.345412	2.8798	0.00397924	0.286274	Up
ENSMUSG00000046962	178.298	-1.09263	0.380026	-2.87514	0.00403849	0.286274	Down
ENSMUSG00000048271	799.702	0.855071	0.297777	2.87151	0.00408514	0.286274	Up
ENSMUSG00000101939	15637.3	-1.08373	0.377082	-2.87399	0.00405324	0.286274	Down
ENSMUSG00000049288	61.7261	0.90543	0.315534	2.86952	0.00411099	0.286423	Up
ENSMUSG00000021360	329.861	0.628596	0.219497	2.86381	0.0041858	0.287315	Up
ENSMUSG00000026542	3964.37	1.57368	0.549308	2.86483	0.00417228	0.287315	Up
ENSMUSG00000041567	2567.62	-1.02601	0.358352	-2.86312	0.0041949	0.287315	Down
ENSMUSG00000035498	71.5041	-0.984158	0.344318	-2.85829	0.00425937	0.290092	Down
ENSMUSG00000038155	2830.87	-0.705471	0.247074	-2.8553	0.00429957	0.291194	Down
ENSMUSG00000066258	169.778	-0.824376	0.289918	-2.84348	0.00446237	0.29888	Down
ENSMUSG00000111013	10.7489	-2.76826	0.97336	-2.84403	0.00445469	0.29888	Down
ENSMUSG00000028017	12.06	-1.67259	0.590304	-2.83344	0.00460505	0.303661	Down
ENSMUSG00000056476	15.3206	1.63192	0.57559	2.83521	0.00457949	0.303661	Up
ENSMUSG00000073633	148.528	-1.31765	0.465079	-2.83317	0.00460889	0.303661	Down
ENSMUSG00000020077	108.921	0.905714	0.321036	2.82122	0.00478414	0.313503	Up
ENSMUSG00000090015	82.2522	-0.939313	0.333521	-2.81636	0.00485719	0.316579	Down
ENSMUSG00000031595	15.0382	1.65796	0.59043	2.80805	0.00498425	0.317591	Up
ENSMUSG00000040658	105.772	-0.715469	0.254743	-2.8086	0.00497579	0.317591	Down
ENSMUSG00000074269	23.0689	1.49954	0.533764	2.80936	0.00496398	0.317591	Up
ENSMUSG00000084235	157.449	0.766401	0.272816	2.80922	0.00496611	0.317591	Up
ENSMUSG00000085990	36.6209	-1.72248	0.613682	-2.8068	0.0050037	0.317591	Down
ENSMUSG00000026348	447.396	-0.788384	0.281131	-2.80433	0.00504217	0.318366	Down
ENSMUSG00000074476	159.614	-1.29853	0.463371	-2.80235	0.00507321	0.318666	Down
ENSMUSG00000057777	15.1349	-1.82906	0.654192	-2.79591	0.00517533	0.321746	Down
ENSMUSG00000081049	1644.17	0.563797	0.201573	2.79699	0.0051581	0.321746	Up
ENSMUSG00000036904	270.043	-1.25142	0.448143	-2.79245	0.00523106	0.323552	Down
ENSMUSG00000037706	3107.89	-0.562578	0.202116	-2.78344	0.00537852	0.330983	Down
ENSMUSG00000003585	7573.18	-0.690487	0.248484	-2.7788	0.00545596	0.334053	Down
ENSMUSG00000004655	486.531	1.28499	0.463028	2.77519	0.00551692	0.335156	Up
ENSMUSG00000049555	351.489	-0.933756	0.336553	-2.77447	0.00552926	0.335156	Down
ENSMUSG00000053062	110.385	1.12337	0.405319	2.77156	0.00557884	0.336479	Up
ENSMUSG00000024987	50.0426	-1.99189	0.719761	-2.76743	0.00565004	0.339086	Down
ENSMUSG00000068877	17267.1	-1.07237	0.387723	-2.76582	0.00567807	0.33909	Down
ENSMUSG00000069631	75.6441	-1.07318	0.388568	-2.76188	0.00574695	0.339855	Down
ENSMUSG00000108825	68.6041	0.942679	0.341273	2.76224	0.00574055	0.339855	Up
ENSMUSG00000067203	143.85	-1.30988	0.475466	-2.75493	0.0058704	0.34547	Down
ENSMUSG00000028715	106.426	1.75826	0.639268	2.75043	0.00595173	0.348091	Up
ENSMUSG00000038695	1419.86	-1.24976	0.454834	-2.74772	0.00600107	0.348091	Down
ENSMUSG00000052726	31.8839	1.18646	0.43174	2.74809	0.00599433	0.348091	Up
ENSMUSG00000042487	179.104	-0.71026	0.259136	-2.74088	0.00612754	0.353734	Down
ENSMUSG00000037321	508.741	-0.529909	0.195332	-2.71286	0.00667054	0.37984	Down
ENSMUSG00000072964	18.5798	1.51341	0.557459	2.71484	0.00663071	0.37984	Up
ENSMUSG00000094222	42.4837	-1.19034	0.438802	-2.7127	0.00667376	0.37984	Down
ENSMUSG00000078452	65.4664	1.36032	0.501933	2.71017	0.00672481	0.380957	Up
ENSMUSG00000022217	273.054	-0.919113	0.339828	-2.70464	0.00683787	0.383945	Down
ENSMUSG00000034858	1579.07	-0.832567	0.307846	-2.70449	0.0068409	0.383945	Down
ENSMUSG00000040339	16.7519	1.39574	0.516655	2.70149	0.00690295	0.385643	Up
ENSMUSG00000043510	58.831	-1.01865	0.377394	-2.69918	0.00695103	0.386547	Down
ENSMUSG00000042712	153.548	0.707055	0.262835	2.69011	0.00714293	0.393608	Up
ENSMUSG00000083563	2140.85	-1.02864	0.382179	-2.6915	0.00711305	0.393608	Down
ENSMUSG00000002908	62.6253	-0.806742	0.300498	-2.68468	0.00725993	0.396254	Down
ENSMUSG00000004187	198.56	-1.20532	0.449179	-2.68338	0.00728827	0.396254	Down
ENSMUSG00000025893	39.4469	-1.14068	0.425098	-2.68334	0.00728901	0.396254	Down
ENSMUSG00000025608	41.3093	1.24152	0.463017	2.68137	0.00733203	0.396813	Up
ENSMUSG00000027014	80.4053	-0.840975	0.314949	-2.6702	0.00758069	0.404485	Down
ENSMUSG00000030806	83.2221	-0.901072	0.337634	-2.66879	0.00761258	0.404485	Down
ENSMUSG00000050440	16682.1	1.27265	0.476029	2.67346	0.00750728	0.404485	Up
ENSMUSG00000074785	106.225	1.15485	0.432738	2.6687	0.00761446	0.404485	Up
ENSMUSG00000090877	590.863	-1.57123	0.589015	-2.66755	0.00764061	0.404485	Down
ENSMUSG00000040498	20.6448	1.27029	0.477197	2.66198	0.00776819	0.407678	Up
ENSMUSG00000047963	1315.72	0.828761	0.311197	2.66314	0.00774162	0.407678	Up
ENSMUSG00000113630	39.2786	-1.42107	0.534531	-2.65854	0.00784799	0.410091	Down
ENSMUSG00000033174	2538.78	-0.776363	0.29247	-2.6545	0.00794259	0.412262	Down
ENSMUSG00000037583	611.304	-1.25185	0.471991	-2.65228	0.00799508	0.412262	Down
ENSMUSG00000042063	203.4	-0.684608	0.258151	-2.65197	0.00800248	0.412262	Down
ENSMUSG00000095061	28.0388	-1.43258	0.540395	-2.65099	0.00802556	0.412262	Down
ENSMUSG00000026383	673.026	0.651675	0.246076	2.64826	0.00809066	0.412878	Up
ENSMUSG00000028712	43.4611	0.899221	0.339814	2.64622	0.00813973	0.412878	Up
ENSMUSG00000042659	139.939	0.797815	0.301389	2.64713	0.00811783	0.412878	Up
ENSMUSG00000001604	1673.22	-0.879688	0.332623	-2.6447	0.00817643	0.413012	Down
ENSMUSG00000028555	50.6884	1.52931	0.579025	2.64118	0.00826182	0.41383	Up
ENSMUSG00000053774	326.254	0.716417	0.271389	2.63982	0.00829503	0.41383	Up
ENSMUSG00000054435	106.557	0.826288	0.312886	2.64086	0.00826958	0.41383	Up
ENSMUSG00000056148	202.476	0.991537	0.376312	2.63488	0.00841667	0.41647	Up
ENSMUSG00000078151	77.0765	0.740651	0.280999	2.63578	0.00839431	0.41647	Up
ENSMUSG00000028173	47.4894	0.969864	0.368441	2.63235	0.00847968	0.416485	Up
ENSMUSG00000033233	14.197	-1.54051	0.585392	-2.6316	0.00849847	0.416485	Down
ENSMUSG00000083116	10.8592	1.66654	0.63349	2.63074	0.00852003	0.416485	Up
ENSMUSG00000028864	55.0705	1.30186	0.497985	2.61425	0.00894243	0.43207	Up
ENSMUSG00000031861	50.6811	0.901738	0.344949	2.61412	0.00894577	0.43207	Up
ENSMUSG00000062960	257.317	1.23404	0.471598	2.61671	0.00887821	0.43207	Up
ENSMUSG00000068227	23.7248	1.2218	0.467753	2.61207	0.00899971	0.43295	Up
ENSMUSG00000002797	119.125	-0.788858	0.302642	-2.60658	0.00914528	0.433079	Down
ENSMUSG00000004730	91.1121	1.03306	0.396316	2.60665	0.00914323	0.433079	Up
ENSMUSG00000033099	239.32	-0.815463	0.312795	-2.60702	0.00913336	0.433079	Down
ENSMUSG00000033860	82085.6	1.01961	0.390902	2.60835	0.00909786	0.433079	Up
ENSMUSG00000029273	1421.98	-0.549357	0.211013	-2.60342	0.00922978	0.433693	Down
ENSMUSG00000097451	12.4526	-1.93286	0.742393	-2.60356	0.00922613	0.433693	Down
ENSMUSG00000005580	231.573	0.761246	0.292701	2.60076	0.00930179	0.435388	Up
ENSMUSG00000002984	563.012	-0.922878	0.355355	-2.59706	0.00940255	0.438412	Down
ENSMUSG00000020717	140.3	0.968315	0.373157	2.59492	0.00946121	0.438439	Up
ENSMUSG00000026158	326.901	-0.697879	0.268994	-2.59441	0.00947547	0.438439	Down
ENSMUSG00000022270	967.265	0.939187	0.362414	2.59147	0.00955662	0.438844	Up
ENSMUSG00000039115	135.479	0.935253	0.360896	2.59147	0.00955661	0.438844	Up
ENSMUSG00000027997	371.842	0.644035	0.248937	2.58714	0.00967769	0.442727	Up
ENSMUSG00000078813	214.884	-0.788562	0.305157	-2.58412	0.00976281	0.444942	Down
ENSMUSG00000015396	23.3483	-1.33005	0.516785	-2.57369	0.010062	0.44871	Down
ENSMUSG00000020744	247.906	-0.638336	0.247882	-2.57516	0.0100194	0.44871	Down
ENSMUSG00000028407	107.057	-1.13521	0.440471	-2.57727	0.00995846	0.44871	Down
ENSMUSG00000029864	2061.26	-0.595295	0.231317	-2.5735	0.0100676	0.44871	Down
ENSMUSG00000056666	2284.71	0.674962	0.262017	2.57603	0.00999428	0.44871	Up
ENSMUSG00000064370	360630	-1.00395	0.389468	-2.57775	0.00994455	0.44871	Down
ENSMUSG00000000957	325.998	0.695923	0.270973	2.56824	0.0102217	0.448979	Up
ENSMUSG00000003575	200.279	-0.668899	0.260423	-2.56851	0.0102136	0.448979	Down
ENSMUSG00000029195	318.822	0.72495	0.281914	2.57153	0.010125	0.448979	Up
ENSMUSG00000097336	142.877	-0.970005	0.377437	-2.56998	0.0101704	0.448979	Down
ENSMUSG00000009566	2243.65	-0.839282	0.327315	-2.56414	0.0103431	0.449026	Down
ENSMUSG00000025357	166.711	-0.855157	0.333627	-2.56321	0.010371	0.449026	Down
ENSMUSG00000030257	18.3792	1.26019	0.491215	2.56545	0.0103041	0.449026	Up
ENSMUSG00000039634	76.1024	0.757814	0.295248	2.5667	0.0102671	0.449026	Up
ENSMUSG00000031661	132.314	-0.856067	0.334361	-2.56031	0.010458	0.449583	Down
ENSMUSG00000036473	405.353	0.600812	0.234654	2.56042	0.0104547	0.449583	Up
ENSMUSG00000038268	87.2656	-0.833155	0.325796	-2.55729	0.0105492	0.450771	Down
ENSMUSG00000056133	68.9431	0.839765	0.328427	2.55693	0.01056	0.450771	Up
ENSMUSG00000058523	34.6902	-1.04287	0.408173	-2.55497	0.0106198	0.451734	Down
ENSMUSG00000081053	92.0972	-1.06889	0.419043	-2.55079	0.0107478	0.455579	Down
ENSMUSG00000031389	104.271	-0.757281	0.297029	-2.54952	0.0107872	0.455655	Down
ENSMUSG00000040006	827.453	-0.606284	0.238094	-2.5464	0.0108839	0.456023	Down
ENSMUSG00000047648	161.935	0.689806	0.270979	2.54561	0.0109087	0.456023	Up
ENSMUSG00000082644	44458.8	-0.607703	0.238627	-2.54666	0.0108759	0.456023	Down
ENSMUSG00000022324	17.0971	1.43885	0.566271	2.54093	0.0110559	0.457442	Up
ENSMUSG00000026981	47.9584	1.01033	0.397435	2.54212	0.0110183	0.457442	Up
ENSMUSG00000028398	319.879	-0.659084	0.259369	-2.54111	0.0110501	0.457442	Down
ENSMUSG00000000317	27.7895	1.17686	0.464378	2.53427	0.0112682	0.460592	Up
ENSMUSG00000041453	71.8607	-0.962401	0.38029	-2.5307	0.0113834	0.460592	Down
ENSMUSG00000042569	299.458	-0.560533	0.22097	-2.53669	0.0111905	0.460592	Down
ENSMUSG00000043372	31.4661	-1.23381	0.487622	-2.53025	0.011398	0.460592	Down
ENSMUSG00000045954	70.6679	0.934634	0.369102	2.53218	0.0113356	0.460592	Up
ENSMUSG00000047246	20.9613	-1.15518	0.456336	-2.53143	0.0113599	0.460592	Down
ENSMUSG00000062944	46.8682	-0.927712	0.36597	-2.53494	0.0112467	0.460592	Down
ENSMUSG00000032202	31.349	0.950084	0.375749	2.5285	0.011455	0.461357	Up
ENSMUSG00000021687	748.928	0.76338	0.302597	2.52276	0.0116436	0.464963	Up
ENSMUSG00000028713	97.0105	1.0039	0.398011	2.52228	0.0116595	0.464963	Up
ENSMUSG00000029552	27.0626	1.20695	0.478215	2.52386	0.0116075	0.464963	Up
ENSMUSG00000067916	33.7877	-1.03987	0.412639	-2.52006	0.0117335	0.466378	Down
ENSMUSG00000079012	4409.76	0.874945	0.347523	2.51766	0.0118137	0.46803	Up
ENSMUSG00000026676	32.9049	1.01175	0.402477	2.5138	0.0119439	0.468596	Up
ENSMUSG00000035783	37.6314	-0.988729	0.393175	-2.51473	0.0119125	0.468596	Down
ENSMUSG00000064363	279796	-1.05488	0.419329	-2.51562	0.0118822	0.468596	Down
ENSMUSG00000068206	181.861	-0.975222	0.388136	-2.51258	0.0119852	0.468698	Down
ENSMUSG00000019899	14.1791	1.44247	0.574827	2.50941	0.0120935	0.470198	Up
ENSMUSG00000032898	1830.98	0.620268	0.247218	2.50899	0.0121076	0.470198	Up
ENSMUSG00000060063	18.7804	1.16257	0.463536	2.50805	0.0121399	0.470198	Up
ENSMUSG00000006445	316.965	-0.946428	0.37849	-2.50053	0.0124006	0.470692	Down
ENSMUSG00000013698	216.615	0.57552	0.229956	2.50273	0.0123238	0.470692	Up
ENSMUSG00000046840	43.5752	-0.8645	0.345266	-2.50386	0.0122845	0.470692	Down
ENSMUSG00000065947	18220.5	-0.919738	0.367596	-2.50203	0.0123482	0.470692	Down
ENSMUSG00000078485	22.2557	-1.35973	0.542979	-2.5042	0.012273	0.470692	Down
ENSMUSG00000084284	364.487	-0.802233	0.320818	-2.50058	0.0123989	0.470692	Down
ENSMUSG00000104713	132.172	-0.687524	0.275147	-2.49875	0.0124633	0.470692	Down
ENSMUSG00000109473	74.3395	1.40876	0.563731	2.49899	0.0124548	0.470692	Up
ENSMUSG00000066829	107.823	-0.75073	0.300596	-2.49747	0.0125084	0.470929	Down
ENSMUSG00000020752	302.179	-0.750027	0.301051	-2.49136	0.0127254	0.471833	Down
ENSMUSG00000021091	17265.8	1.23202	0.495171	2.48807	0.0128438	0.471833	Up
ENSMUSG00000022146	75.1747	1.00499	0.403599	2.49008	0.0127715	0.471833	Up
ENSMUSG00000032782	167.965	-0.749036	0.301035	-2.4882	0.0128392	0.471833	Down
ENSMUSG00000033998	10.0997	-1.78885	0.717904	-2.49176	0.0127111	0.471833	Down
ENSMUSG00000042404	158.081	-0.931353	0.374215	-2.48882	0.0128168	0.471833	Down
ENSMUSG00000048911	92.5656	1.08719	0.43573	2.4951	0.0125922	0.471833	Up
ENSMUSG00000074639	1591.82	0.514933	0.206583	2.49262	0.0126806	0.471833	Up
ENSMUSG00000063730	937.254	-0.578031	0.232497	-2.48618	0.0129122	0.472912	Down
ENSMUSG00000017639	120.945	0.797653	0.321161	2.48366	0.0130041	0.473172	Up
ENSMUSG00000062585	23.5552	1.15821	0.466393	2.48333	0.0130161	0.473172	Up
ENSMUSG00000066477	187.656	-0.803966	0.323817	-2.48278	0.0130363	0.473172	Down
ENSMUSG00000025086	275.043	-0.504402	0.203701	-2.47619	0.0132793	0.478055	Down
ENSMUSG00000028001	136771	1.21077	0.489119	2.4754	0.0133086	0.478055	Up
ENSMUSG00000033454	183.275	0.576444	0.232914	2.47492	0.0133265	0.478055	Up
ENSMUSG00000061518	337.816	-0.999119	0.403706	-2.47487	0.0133286	0.478055	Down
ENSMUSG00000044786	1957.39	-0.907603	0.367389	-2.47041	0.0134958	0.481203	Down
ENSMUSG00000084793	28.2182	-0.937019	0.379217	-2.47093	0.0134763	0.481203	Down
ENSMUSG00000093930	7371.37	-0.602219	0.24415	-2.46659	0.0136405	0.484937	Down
ENSMUSG00000001663	3164.25	-0.927385	0.377378	-2.45744	0.013993	0.48577	Down
ENSMUSG00000005124	12.212	1.37448	0.562543	2.44333	0.0145525	0.48577	Up
ENSMUSG00000006019	173.237	-0.965235	0.392014	-2.46225	0.0138069	0.48577	Down
ENSMUSG00000020034	309.664	0.702815	0.287499	2.44458	0.0145021	0.48577	Up
ENSMUSG00000021607	402.115	-0.852516	0.349175	-2.44152	0.0146256	0.48577	Down
ENSMUSG00000021638	264.03	0.719094	0.29329	2.45182	0.0142134	0.48577	Up
ENSMUSG00000023963	170.407	0.946255	0.387466	2.44216	0.0145996	0.48577	Up
ENSMUSG00000024560	887.142	-0.857609	0.34874	-2.45916	0.0139262	0.48577	Down
ENSMUSG00000026773	361.746	1.03267	0.420986	2.45299	0.0141676	0.48577	Up
ENSMUSG00000026798	87.7719	-0.65837	0.268325	-2.45363	0.0141423	0.48577	Down
ENSMUSG00000028799	140.219	-0.87551	0.358344	-2.44321	0.0145571	0.48577	Down
ENSMUSG00000030342	319.507	0.64914	0.264486	2.45435	0.014114	0.48577	Up
ENSMUSG00000041084	664.714	0.681811	0.278396	2.44907	0.0143225	0.48577	Up
ENSMUSG00000043068	49.932	-1.02601	0.417649	-2.45662	0.014025	0.48577	Down
ENSMUSG00000049422	8267.81	-1.17195	0.478817	-2.44759	0.0143814	0.48577	Down
ENSMUSG00000056050	2637.07	0.574939	0.234715	2.44952	0.0143048	0.48577	Up
ENSMUSG00000060126	522.978	-0.797471	0.324219	-2.45967	0.0139067	0.48577	Down
ENSMUSG00000064354	157301	-0.915561	0.372533	-2.45767	0.0139843	0.48577	Down
ENSMUSG00000079494	104.716	-0.899159	0.367103	-2.44934	0.0143119	0.48577	Down
ENSMUSG00000081772	93.6587	-0.724115	0.296321	-2.44368	0.0145381	0.48577	Down
ENSMUSG00000092075	4316.06	-1.43233	0.586082	-2.44391	0.0145292	0.48577	Down
ENSMUSG00000096891	138.292	-0.961675	0.391107	-2.45886	0.013938	0.48577	Down
ENSMUSG00000098014	66.7522	-0.816479	0.333034	-2.45164	0.0142207	0.48577	Down
ENSMUSG00000098557	124.858	0.630267	0.25644	2.45776	0.0139808	0.48577	Up
ENSMUSG00000032179	37.3134	1.27561	0.523116	2.43849	0.0147487	0.488519	Up
ENSMUSG00000020859	991.619	0.511698	0.210358	2.43251	0.0149946	0.488653	Up
ENSMUSG00000026483	41.2443	0.877917	0.360796	2.43328	0.0149629	0.488653	Up
ENSMUSG00000038055	462.164	-0.891452	0.366405	-2.43297	0.0149757	0.488653	Down
ENSMUSG00000050545	25.0592	-1.00935	0.414108	-2.4374	0.0147934	0.488653	Down
ENSMUSG00000054720	37.2459	0.953072	0.391795	2.43258	0.0149918	0.488653	Up
ENSMUSG00000097124	90.1158	-1.15005	0.47207	-2.43619	0.014843	0.488653	Down
ENSMUSG00000006476	2201.89	-0.567028	0.233495	-2.42844	0.0151638	0.490216	Down
ENSMUSG00000032135	49.1725	1.12782	0.464249	2.42934	0.0151264	0.490216	Up
ENSMUSG00000032501	857.227	-0.877722	0.361365	-2.42891	0.0151444	0.490216	Down
ENSMUSG00000020648	70.8102	-0.829335	0.341853	-2.426	0.0152664	0.491875	Down
ENSMUSG00000085235	18.2448	-1.18729	0.489544	-2.42529	0.0152963	0.491875	Down
ENSMUSG00000009654	170.688	1.10807	0.457165	2.42378	0.0153599	0.491947	Up
ENSMUSG00000062646	383.007	-0.609132	0.251363	-2.42331	0.0153797	0.491947	Down
ENSMUSG00000026639	47.1036	-0.864716	0.357155	-2.42112	0.0154727	0.493621	Down
ENSMUSG00000024818	662.613	-0.693677	0.287046	-2.4166	0.0156661	0.494828	Down
ENSMUSG00000027204	32.6763	0.962135	0.398041	2.41717	0.0156415	0.494828	Up
ENSMUSG00000033618	230.589	-0.84005	0.347395	-2.41814	0.0156	0.494828	Down
ENSMUSG00000048581	99.29	-0.59704	0.247076	-2.41642	0.0156738	0.494828	Down
ENSMUSG00000014243	99.9245	-0.62754	0.260894	-2.40534	0.0161573	0.494831	Down
ENSMUSG00000024440	52.2929	1.07215	0.446918	2.39899	0.0164405	0.494831	Up
ENSMUSG00000026104	450.405	-0.496916	0.206815	-2.40271	0.0162742	0.494831	Down
ENSMUSG00000026421	120.701	0.81326	0.338268	2.40419	0.0162083	0.494831	Up
ENSMUSG00000030990	310.22	-0.512415	0.21346	-2.40052	0.0163718	0.494831	Down
ENSMUSG00000045672	1050.52	-1.16712	0.483815	-2.41233	0.015851	0.494831	Down
ENSMUSG00000047139	48.4399	0.957919	0.397697	2.40866	0.016011	0.494831	Up
ENSMUSG00000047746	9.98777	-1.4151	0.58944	-2.40075	0.0163615	0.494831	Down
ENSMUSG00000049047	124.541	0.748369	0.311978	2.39879	0.0164495	0.494831	Up
ENSMUSG00000049354	538.821	0.587266	0.244257	2.4043	0.0162036	0.494831	Up
ENSMUSG00000055320	106.165	0.610062	0.252926	2.41201	0.0158646	0.494831	Up
ENSMUSG00000056870	25.502	-1.54683	0.642824	-2.40631	0.0161145	0.494831	Down
ENSMUSG00000059326	135.659	-1.10561	0.459821	-2.40443	0.0161976	0.494831	Down
ENSMUSG00000064345	311779	-0.909218	0.377603	-2.40787	0.0160458	0.494831	Down
ENSMUSG00000081087	936.966	0.453393	0.188849	2.40082	0.0163582	0.494831	Up
ENSMUSG00000089943	180.427	1.21544	0.505056	2.40655	0.0161039	0.494831	Up
ENSMUSG00000090544	77.3569	-1.02571	0.427444	-2.39963	0.0164116	0.494831	Down
ENSMUSG00000094743	53.1082	-0.96847	0.403654	-2.39926	0.0164283	0.494831	Down
ENSMUSG00000097121	151.765	-0.695651	0.288017	-2.41531	0.0157218	0.494831	Down
ENSMUSG00000018593	636.788	0.647824	0.271302	2.38784	0.0169479	0.497045	Up
ENSMUSG00000022507	615.615	0.456359	0.190723	2.39278	0.0167214	0.497045	Up
ENSMUSG00000022797	232.654	-0.799423	0.334559	-2.38948	0.0168721	0.497045	Down
ENSMUSG00000026470	165.577	-0.612587	0.256587	-2.38744	0.016966	0.497045	Down
ENSMUSG00000028344	169.666	-0.639563	0.268212	-2.38454	0.0171003	0.497045	Down
ENSMUSG00000028461	741.342	-0.967705	0.403934	-2.3957	0.0165887	0.497045	Down
ENSMUSG00000029287	111.737	0.590706	0.247299	2.38863	0.0169115	0.497045	Up
ENSMUSG00000030220	66.5704	1.09038	0.457358	2.38408	0.0171219	0.497045	Up
ENSMUSG00000030643	111.906	0.88477	0.369457	2.39478	0.0166303	0.497045	Up
ENSMUSG00000031502	394.169	0.686021	0.287352	2.38739	0.0169684	0.497045	Up
ENSMUSG00000037536	313.914	0.462637	0.193773	2.38752	0.0169623	0.497045	Up
ENSMUSG00000037847	481.542	-0.530889	0.222713	-2.38373	0.0171381	0.497045	Down
ENSMUSG00000051671	236.201	-0.90314	0.377504	-2.3924	0.0167387	0.497045	Down
ENSMUSG00000057666	1161.65	-0.818748	0.343221	-2.38548	0.0170566	0.497045	Down
ENSMUSG00000113412	15.8659	1.35874	0.569935	2.38404	0.0171239	0.497045	Up
ENSMUSG00000018927	122.93	0.862664	0.362077	2.38254	0.0171936	0.497466	Up
ENSMUSG00000038175	118.59	0.929838	0.390488	2.38122	0.0172552	0.49806	Up
ENSMUSG00000064357	212486	-0.941971	0.396002	-2.3787	0.0173736	0.500286	Down
ENSMUSG00000018042	9213.78	-0.705973	0.297959	-2.36936	0.0178189	0.504715	Down
ENSMUSG00000025964	113.219	0.820537	0.345554	2.37456	0.01757	0.504715	Up
ENSMUSG00000027947	739.787	0.890511	0.375748	2.36997	0.0177896	0.504715	Up
ENSMUSG00000036052	116.09	-0.697183	0.294221	-2.36959	0.0178078	0.504715	Down
ENSMUSG00000060147	123.344	0.712059	0.300119	2.37259	0.0176638	0.504715	Up
ENSMUSG00000061292	160.65	-0.763533	0.321851	-2.37232	0.0176768	0.504715	Down
ENSMUSG00000086141	222.132	-0.573453	0.24186	-2.37101	0.0177395	0.504715	Down
ENSMUSG00000038845	425.798	-0.752722	0.318175	-2.36575	0.0179936	0.507293	Down
ENSMUSG00000072676	4652.84	-0.451083	0.190647	-2.36606	0.0179784	0.507293	Down
ENSMUSG00000001155	8062.39	-0.688244	0.292251	-2.35498	0.0185239	0.508709	Down
ENSMUSG00000022836	1695.58	-0.592726	0.251831	-2.35367	0.0185893	0.508709	Down
ENSMUSG00000022843	991.371	-0.594275	0.252295	-2.35548	0.0184988	0.508709	Down
ENSMUSG00000028582	184.362	-0.677106	0.287488	-2.35525	0.0185104	0.508709	Down
ENSMUSG00000030131	19808.7	0.492545	0.208579	2.36143	0.0182046	0.508709	Up
ENSMUSG00000031808	141.271	-0.755677	0.320827	-2.3554	0.0185026	0.508709	Down
ENSMUSG00000032398	259.047	-0.603124	0.255528	-2.36031	0.0182598	0.508709	Down
ENSMUSG00000037410	643.66	0.586884	0.249021	2.35677	0.0184348	0.508709	Up
ENSMUSG00000039879	545.535	0.572916	0.242784	2.35978	0.018286	0.508709	Up
ENSMUSG00000059588	107.158	0.777501	0.33024	2.35435	0.0185551	0.508709	Up
ENSMUSG00000067722	347.774	-0.589725	0.249976	-2.35913	0.0183178	0.508709	Down
ENSMUSG00000100131	80589.5	-0.926795	0.392234	-2.36286	0.0181343	0.508709	Down
ENSMUSG00000106317	11.2277	-1.33564	0.566821	-2.35638	0.0184542	0.508709	Down
ENSMUSG00000017404	70.127	-0.827237	0.351671	-2.35231	0.0186574	0.509421	Down
ENSMUSG00000010122	1880.63	-0.749041	0.318769	-2.3498	0.0187837	0.510916	Down
ENSMUSG00000031883	28.4073	-0.907446	0.386359	-2.34871	0.0188385	0.510916	Down
ENSMUSG00000064341	209783	-0.829989	0.353291	-2.34931	0.0188082	0.510916	Down
ENSMUSG00000024424	7143.54	-0.495103	0.210908	-2.34749	0.0189006	0.511455	Down
ENSMUSG00000000386	30.0958	-0.933288	0.400178	-2.33218	0.0196912	0.51429	Down
ENSMUSG00000002660	777.029	-0.904521	0.386511	-2.34022	0.0192723	0.51429	Down
ENSMUSG00000015542	372.494	-0.64581	0.276997	-2.33147	0.0197286	0.51429	Down
ENSMUSG00000017466	171.232	0.619378	0.266734	2.32208	0.0202287	0.51429	Up
ENSMUSG00000021636	238.745	0.550011	0.236949	2.32122	0.0202751	0.51429	Up
ENSMUSG00000022420	128.975	-0.730151	0.312925	-2.33331	0.0196317	0.51429	Down
ENSMUSG00000024319	439.179	-0.657881	0.281715	-2.33527	0.0195295	0.51429	Down
ENSMUSG00000024580	658.159	0.563628	0.242467	2.32456	0.0200956	0.51429	Up
ENSMUSG00000026179	1619.61	-0.532557	0.229241	-2.32313	0.0201723	0.51429	Down
ENSMUSG00000026495	54.3151	-0.743313	0.3181	-2.33673	0.0194532	0.51429	Down
ENSMUSG00000030359	108223	0.616578	0.264466	2.33141	0.019732	0.51429	Up
ENSMUSG00000033082	12.6894	1.54377	0.65851	2.34433	0.0190611	0.51429	Up
ENSMUSG00000034121	45.9762	-0.876038	0.375397	-2.33363	0.0196151	0.51429	Down
ENSMUSG00000038403	1423.46	-0.60177	0.259049	-2.323	0.0201793	0.51429	Down
ENSMUSG00000039782	483.234	0.67936	0.291201	2.33296	0.0196501	0.51429	Up
ENSMUSG00000042810	286.864	-0.631354	0.271045	-2.32933	0.0198416	0.51429	Down
ENSMUSG00000046916	39.9091	1.08317	0.465527	2.32677	0.0199776	0.51429	Up
ENSMUSG00000053693	49.9661	0.931778	0.398914	2.33579	0.0195024	0.51429	Up
ENSMUSG00000055707	86.2732	-0.744033	0.318236	-2.33799	0.0193877	0.51429	Down
ENSMUSG00000056131	253.719	0.611107	0.262688	2.32636	0.0199991	0.51429	Up
ENSMUSG00000062456	910.342	0.530144	0.226619	2.33937	0.0193165	0.51429	Up
ENSMUSG00000063229	13418.8	0.588521	0.253464	2.32191	0.0202376	0.51429	Up
ENSMUSG00000066613	109.537	-0.73483	0.316012	-2.32532	0.0200548	0.51429	Down
ENSMUSG00000067736	20175.7	-0.862266	0.368868	-2.3376	0.0194082	0.51429	Down
ENSMUSG00000079491	107.337	-0.673698	0.289544	-2.32676	0.0199782	0.51429	Down
ENSMUSG00000087249	11.1307	1.39999	0.603178	2.32103	0.0202854	0.51429	Up
ENSMUSG00000093565	15.7226	-1.29562	0.558368	-2.32038	0.0203205	0.51429	Down
ENSMUSG00000095115	60.4839	0.819235	0.350969	2.33421	0.0195849	0.51429	Up
ENSMUSG00000096449	54.9297	-1.23925	0.531919	-2.32977	0.0198185	0.51429	Down
ENSMUSG00000101111	144330	-0.916282	0.392687	-2.33337	0.0196289	0.51429	Down
ENSMUSG00000117924	298.646	-0.844206	0.36245	-2.32917	0.0198502	0.51429	Down
ENSMUSG00000003680	57.5285	-0.831382	0.359237	-2.3143	0.0206513	0.516549	Down
ENSMUSG00000030096	1617.18	0.696092	0.30061	2.3156	0.0205803	0.516549	Up
ENSMUSG00000035754	879.934	-0.642911	0.277955	-2.313	0.0207225	0.516549	Down
ENSMUSG00000052560	164.336	0.995111	0.430167	2.31332	0.0207053	0.516549	Up
ENSMUSG00000055053	2247	-0.61331	0.264705	-2.31696	0.0205059	0.516549	Down
ENSMUSG00000091971	79.0141	-1.54168	0.666408	-2.31342	0.0206995	0.516549	Down
ENSMUSG00000102070	135967	-0.886768	0.383469	-2.31249	0.0207506	0.516549	Down
ENSMUSG00000109291	87.01	0.804073	0.347658	2.31283	0.0207319	0.516549	Up
ENSMUSG00000019853	16.381	1.14774	0.497076	2.30899	0.0209442	0.518243	Up
ENSMUSG00000028164	302.85	0.55796	0.241533	2.31008	0.0208838	0.518243	Up
ENSMUSG00000037022	348.211	-0.611974	0.265045	-2.30894	0.0209469	0.518243	Down
ENSMUSG00000037942	7067.32	0.716412	0.310523	2.30712	0.0210483	0.519691	Up
ENSMUSG00000017264	432.283	-0.486645	0.211428	-2.30171	0.0213516	0.524408	Down
ENSMUSG00000025235	61.3053	-0.692501	0.301702	-2.29531	0.0217152	0.524408	Down
ENSMUSG00000026576	1021.44	0.61661	0.268127	2.29969	0.0214656	0.524408	Up
ENSMUSG00000028527	799.374	0.738804	0.3215	2.29799	0.0215623	0.524408	Up
ENSMUSG00000031781	398.831	-0.533775	0.232252	-2.29825	0.0215474	0.524408	Down
ENSMUSG00000032579	259.579	-0.678316	0.295103	-2.29857	0.0215294	0.524408	Down
ENSMUSG00000069014	337.513	0.609801	0.265645	2.29555	0.0217019	0.524408	Up
ENSMUSG00000097589	244.688	-0.615601	0.267542	-2.30095	0.0213943	0.524408	Down
ENSMUSG00000098041	19.6372	-1.26059	0.547504	-2.30244	0.0213106	0.524408	Down
ENSMUSG00000100862	248935	-0.909524	0.395962	-2.29699	0.0216191	0.524408	Down
ENSMUSG00000116903	17.407	-1.08636	0.473233	-2.29561	0.0216983	0.524408	Down
ENSMUSG00000021271	128.3	-0.527044	0.22992	-2.29229	0.0218889	0.526505	Down
ENSMUSG00000026238	1858.29	-0.51825	0.226067	-2.29247	0.0218788	0.526505	Down
ENSMUSG00000020455	530.015	-0.784515	0.34255	-2.29022	0.0220085	0.528334	Down
ENSMUSG00000043683	470.067	-0.471822	0.206148	-2.28875	0.0220938	0.529335	Down
ENSMUSG00000034258	79.9695	0.766937	0.335485	2.28605	0.0222513	0.532056	Up
ENSMUSG00000021221	13.4027	-1.18442	0.518749	-2.28323	0.0224169	0.532862	Down
ENSMUSG00000027559	47120	-0.955304	0.41832	-2.28367	0.0223912	0.532862	Down
ENSMUSG00000073678	236.714	0.730745	0.319914	2.28419	0.0223601	0.532862	Up
ENSMUSG00000028261	512.361	-0.485756	0.212826	-2.28241	0.0224653	0.532968	Down
ENSMUSG00000004040	2325.87	0.694342	0.304815	2.27791	0.0227318	0.533499	Up
ENSMUSG00000017390	271.55	0.506948	0.22238	2.27965	0.0226284	0.533499	Up
ENSMUSG00000026708	75.0746	0.632616	0.277889	2.27651	0.0228156	0.533499	Up
ENSMUSG00000030979	387.674	-0.672502	0.295396	-2.27661	0.0228097	0.533499	Down
ENSMUSG00000032035	184.065	0.64618	0.283897	2.27611	0.0228397	0.533499	Up
ENSMUSG00000042210	187.408	-0.604017	0.26533	-2.27648	0.0228175	0.533499	Down
ENSMUSG00000042997	257.103	0.607305	0.266479	2.279	0.0226671	0.533499	Up
ENSMUSG00000090175	64.0468	1.23616	0.542388	2.2791	0.0226612	0.533499	Up
ENSMUSG00000026692	175.005	0.525073	0.230953	2.27351	0.0229957	0.53611	Up
ENSMUSG00000110657	39.5303	1.03059	0.453556	2.27225	0.0230716	0.536845	Up
ENSMUSG00000001120	21.1397	1.05729	0.465618	2.27074	0.0231629	0.536982	Up
ENSMUSG00000009292	71.5887	-0.669852	0.295474	-2.26704	0.0233875	0.536982	Down
ENSMUSG00000018411	64.9506	-0.879566	0.387673	-2.26883	0.0232785	0.536982	Down
ENSMUSG00000022498	596.42	-0.533935	0.235247	-2.26968	0.0232272	0.536982	Down
ENSMUSG00000022820	56.8436	-1.05663	0.465961	-2.26763	0.023352	0.536982	Down
ENSMUSG00000073406	33.1404	-1.01327	0.446674	-2.26849	0.0232994	0.536982	Down
ENSMUSG00000111709	12.4655	1.65288	0.727944	2.27061	0.0231707	0.536982	Up
ENSMUSG00000019929	1837.72	0.730314	0.322394	2.26528	0.0234954	0.537424	Up
ENSMUSG00000025279	456.125	0.910276	0.401794	2.26553	0.0234804	0.537424	Up
ENSMUSG00000020831	16.2465	-1.16232	0.513516	-2.26346	0.0236075	0.538972	Down
ENSMUSG00000112249	523.391	-0.603371	0.266722	-2.26217	0.0236866	0.539761	Down
ENSMUSG00000022546	3447.92	-0.540248	0.238906	-2.26134	0.0237383	0.539923	Down
ENSMUSG00000028521	1853.59	-0.411326	0.181985	-2.26022	0.0238075	0.540485	Down
ENSMUSG00000019763	279.858	-0.557844	0.247026	-2.25824	0.0239306	0.542263	Down
ENSMUSG00000081058	24.9391	-1.05463	0.467628	-2.25527	0.0241162	0.545449	Down
ENSMUSG00000068523	387.011	-0.806819	0.358049	-2.25338	0.0242354	0.547123	Down
ENSMUSG00000020462	184.287	-0.593907	0.264149	-2.24838	0.0245521	0.547931	Down
ENSMUSG00000024219	344.071	-0.660017	0.293718	-2.24711	0.0246327	0.547931	Down
ENSMUSG00000054321	37.1183	0.836966	0.372264	2.24831	0.0245563	0.547931	Up
ENSMUSG00000073599	27.8326	0.876013	0.389173	2.25096	0.0243882	0.547931	Up
ENSMUSG00000081957	81.0581	1.29082	0.573769	2.24973	0.0244664	0.547931	Up
ENSMUSG00000089640	41.1824	0.94609	0.420773	2.24846	0.0245471	0.547931	Up
ENSMUSG00000099242	39.9321	-0.791781	0.352321	-2.24733	0.024619	0.547931	Down
ENSMUSG00000115099	16.3637	-1.05693	0.470074	-2.24844	0.0245481	0.547931	Down
ENSMUSG00000020019	64.3779	1.03276	0.460284	2.24375	0.0248484	0.548756	Up
ENSMUSG00000028919	920.067	-0.881418	0.393067	-2.24241	0.024935	0.548756	Down
ENSMUSG00000030787	75.1757	1.25404	0.559692	2.24059	0.0250523	0.548756	Up
ENSMUSG00000048930	230.883	-0.714724	0.319143	-2.23951	0.0251224	0.548756	Down
ENSMUSG00000049804	22.6159	1.00828	0.450163	2.23981	0.0251035	0.548756	Up
ENSMUSG00000078945	79.4416	0.788711	0.352042	2.24039	0.0250659	0.548756	Up
ENSMUSG00000086253	34.8453	-0.949114	0.422815	-2.24475	0.0247842	0.548756	Down
ENSMUSG00000090386	29.4741	-1.29814	0.578971	-2.24215	0.0249519	0.548756	Down
ENSMUSG00000112527	161.263	-0.593352	0.264828	-2.24052	0.0250571	0.548756	Down
ENSMUSG00000114247	219.165	-1.30011	0.579458	-2.24367	0.0248536	0.548756	Down
ENSMUSG00000036097	185.661	0.555281	0.24821	2.23714	0.025277	0.550405	Up
ENSMUSG00000056492	253.06	0.845126	0.377801	2.23696	0.0252887	0.550405	Up
ENSMUSG00000022893	112.332	0.601796	0.269765	2.23081	0.0256935	0.554729	Up
ENSMUSG00000028683	176.967	-0.644426	0.289008	-2.22978	0.025762	0.554729	Down
ENSMUSG00000032310	10332.2	-0.566662	0.253851	-2.23226	0.0255978	0.554729	Down
ENSMUSG00000034259	320.662	-0.918252	0.411203	-2.23309	0.0255431	0.554729	Down
ENSMUSG00000051977	181.789	-0.761529	0.341482	-2.23007	0.0257427	0.554729	Down
ENSMUSG00000056938	808.823	-0.614885	0.275643	-2.23073	0.0256991	0.554729	Down
ENSMUSG00000036158	26.0433	0.927724	0.416211	2.22898	0.0258155	0.554895	Up
ENSMUSG00000058301	1152.3	-0.801144	0.359672	-2.22743	0.0259186	0.555854	Down
ENSMUSG00000074336	17991.5	-0.974282	0.437499	-2.22693	0.0259518	0.555854	Down
ENSMUSG00000004100	296.203	-0.950036	0.426797	-2.22597	0.0260164	0.556256	Down
ENSMUSG00000002668	82.2586	-0.69596	0.312758	-2.22523	0.0260657	0.556329	Down
ENSMUSG00000034329	44.2841	0.802741	0.361176	2.22257	0.0262445	0.557203	Up
ENSMUSG00000035493	579.741	0.628256	0.282539	2.22361	0.0261748	0.557203	Up
ENSMUSG00000042834	236.535	-1.14184	0.513713	-2.22272	0.0262347	0.557203	Down
ENSMUSG00000002728	131.434	-0.668149	0.30375	-2.19967	0.0278305	0.558819	Down
ENSMUSG00000003299	799.036	-0.707787	0.321688	-2.20023	0.0277907	0.558819	Down
ENSMUSG00000016496	27.176	-0.817678	0.370595	-2.20639	0.0273565	0.558819	Down
ENSMUSG00000019806	228.569	0.605151	0.272868	2.21775	0.0265721	0.558819	Up
ENSMUSG00000020474	138.952	-0.831638	0.376228	-2.21046	0.0270731	0.558819	Down
ENSMUSG00000021643	56.4072	-0.809484	0.367301	-2.20387	0.0275334	0.558819	Down
ENSMUSG00000021990	424.427	0.592271	0.268138	2.20883	0.0271866	0.558819	Up
ENSMUSG00000023852	485.074	0.471026	0.213085	2.2105	0.0270702	0.558819	Up
ENSMUSG00000024331	725.774	0.625183	0.282175	2.21559	0.0267199	0.558819	Up
ENSMUSG00000026571	539.216	0.559794	0.25278	2.21455	0.0267907	0.558819	Up
ENSMUSG00000026712	271.654	0.767201	0.34816	2.20359	0.0275533	0.558819	Up
ENSMUSG00000027435	46.0543	1.00596	0.455513	2.20841	0.0272158	0.558819	Up
ENSMUSG00000028601	4280.79	-0.882109	0.398779	-2.21202	0.026965	0.558819	Down
ENSMUSG00000029752	369.98	2.29683	1.03507	2.219	0.0264865	0.558819	Up
ENSMUSG00000030314	692.415	-0.527708	0.239227	-2.20589	0.0273915	0.558819	Down
ENSMUSG00000032320	75.1012	0.736374	0.334725	2.19993	0.0278116	0.558819	Up
ENSMUSG00000032741	979.053	-0.569678	0.256879	-2.21769	0.0265758	0.558819	Down
ENSMUSG00000035992	539.91	0.523504	0.236598	2.21263	0.0269232	0.558819	Up
ENSMUSG00000038530	24.1489	1.09509	0.495229	2.21127	0.0270168	0.558819	Up
ENSMUSG00000039145	1294.34	0.516702	0.23303	2.21732	0.0266012	0.558819	Up
ENSMUSG00000039985	28.7589	0.853717	0.384852	2.2183	0.0265344	0.558819	Up
ENSMUSG00000040146	709.979	-0.742489	0.336154	-2.20878	0.0271903	0.558819	Down
ENSMUSG00000041775	273.981	-0.98528	0.445874	-2.20977	0.027121	0.558819	Down
ENSMUSG00000044231	21.5603	-1.02642	0.46235	-2.22001	0.0264182	0.558819	Down
ENSMUSG00000044881	86.3376	-0.708337	0.320832	-2.20782	0.0272571	0.558819	Down
ENSMUSG00000045466	75.7977	-0.951367	0.430703	-2.20887	0.0271836	0.558819	Down
ENSMUSG00000064210	122.392	0.612201	0.277907	2.2029	0.0276019	0.558819	Up
ENSMUSG00000066892	113.966	-0.996427	0.452322	-2.20291	0.0276008	0.558819	Down
ENSMUSG00000072571	33.0343	0.930675	0.4224	2.20331	0.0275732	0.558819	Up
ENSMUSG00000072884	15.6008	-1.0983	0.496343	-2.21279	0.0269125	0.558819	Down
ENSMUSG00000079037	494.874	-0.481278	0.218761	-2.20002	0.0278057	0.558819	Down
ENSMUSG00000092341	1318.16	-0.551543	0.250757	-2.19951	0.0278418	0.558819	Down
ENSMUSG00000097893	23.0686	-0.911712	0.413994	-2.20223	0.0276488	0.558819	Down
ENSMUSG00000030432	71.9909	-0.956324	0.435381	-2.19652	0.0280545	0.561228	Down
ENSMUSG00000063558	983.797	-0.519461	0.236446	-2.19695	0.0280237	0.561228	Down
ENSMUSG00000040824	193.516	-0.951926	0.433718	-2.1948	0.0281776	0.562764	Down
ENSMUSG00000038641	1513.33	-0.530148	0.241842	-2.19213	0.0283704	0.565682	Down
ENSMUSG00000032218	14.0245	1.24845	0.570046	2.19008	0.0285182	0.567695	Up
ENSMUSG00000017167	60.9032	-1.06718	0.48885	-2.18304	0.0290327	0.568193	Down
ENSMUSG00000018102	1596.32	-0.990088	0.453431	-2.18355	0.0289955	0.568193	Down
ENSMUSG00000020154	424.499	0.8376	0.382805	2.18806	0.0286651	0.568193	Up
ENSMUSG00000023977	1508.82	0.385864	0.176753	2.18307	0.0290308	0.568193	Up
ENSMUSG00000024457	811.798	-0.447043	0.204702	-2.18388	0.0289712	0.568193	Down
ENSMUSG00000028447	505.255	-0.653307	0.298789	-2.18651	0.028778	0.568193	Down
ENSMUSG00000028456	296.901	0.509972	0.233251	2.18637	0.0287885	0.568193	Up
ENSMUSG00000030968	184.357	-0.65024	0.297908	-2.18269	0.0290588	0.568193	Down
ENSMUSG00000050097	37.0867	-1.65898	0.758296	-2.18777	0.028686	0.568193	Down
ENSMUSG00000064358	155438	-0.831388	0.380436	-2.18536	0.0288628	0.568193	Down
ENSMUSG00000064367	123268	-0.893041	0.408661	-2.18529	0.0288679	0.568193	Down
ENSMUSG00000025044	99.271	0.714621	0.327795	2.18009	0.0292509	0.570111	Up
ENSMUSG00000075706	466.004	-0.767726	0.352083	-2.18053	0.0292182	0.570111	Down
ENSMUSG00000021495	1438.77	-1.00844	0.463179	-2.17721	0.0294651	0.570617	Down
ENSMUSG00000029247	2633.85	0.440998	0.202446	2.17835	0.0293802	0.570617	Up
ENSMUSG00000068923	40.728	-0.775806	0.356119	-2.1785	0.0293686	0.570617	Down
ENSMUSG00000074479	265.949	0.532822	0.244704	2.17741	0.02945	0.570617	Up
ENSMUSG00000003184	1205.14	-0.660545	0.304439	-2.16971	0.0300289	0.571092	Down
ENSMUSG00000008496	42.9465	-0.950998	0.437735	-2.17254	0.0298147	0.571092	Down
ENSMUSG00000015854	739.503	0.877613	0.404323	2.17057	0.0299634	0.571092	Up
ENSMUSG00000019558	166.27	0.584729	0.270036	2.16537	0.0303592	0.571092	Up
ENSMUSG00000020914	18.5507	0.998332	0.459696	2.17172	0.0298767	0.571092	Up
ENSMUSG00000022833	20.1593	-0.965194	0.445732	-2.16541	0.030356	0.571092	Down
ENSMUSG00000027496	52.316	-0.640145	0.294578	-2.17309	0.0297735	0.571092	Down
ENSMUSG00000028359	89.2418	-1.10012	0.507545	-2.16754	0.030194	0.571092	Down
ENSMUSG00000028393	2661.56	-0.659163	0.303284	-2.17342	0.0297486	0.571092	Down
ENSMUSG00000031200	59.1711	0.705256	0.32451	2.17329	0.0297581	0.571092	Up
ENSMUSG00000031616	58.2522	0.626979	0.289776	2.16367	0.03049	0.571092	Up
ENSMUSG00000037348	733.424	-0.695017	0.321174	-2.16399	0.0304652	0.571092	Down
ENSMUSG00000037465	501.354	0.579384	0.266686	2.17253	0.0298156	0.571092	Up
ENSMUSG00000039221	47.1657	-0.806011	0.372066	-2.16631	0.0302876	0.571092	Down
ENSMUSG00000042203	110.204	-0.578004	0.266839	-2.16611	0.0303024	0.571092	Down
ENSMUSG00000043391	103.054	0.570603	0.263617	2.16451	0.030425	0.571092	Up
ENSMUSG00000045268	124.835	-0.719153	0.330561	-2.17556	0.0295885	0.571092	Down
ENSMUSG00000048109	135.431	0.617318	0.284982	2.16617	0.0302985	0.571092	Up
ENSMUSG00000080316	100.455	0.956606	0.440417	2.17205	0.0298523	0.571092	Up
ENSMUSG00000091721	61.9896	0.825042	0.380614	2.16766	0.0301845	0.571092	Up
ENSMUSG00000102602	25.4539	1.01961	0.471343	2.1632	0.0305261	0.571092	Up
ENSMUSG00000113902	508.915	-0.637514	0.294297	-2.16623	0.0302938	0.571092	Down
ENSMUSG00000029309	53.1287	0.894738	0.41377	2.1624	0.0305871	0.571262	Up
ENSMUSG00000099397	19.2887	0.985099	0.455673	2.16185	0.0306294	0.571262	Up
ENSMUSG00000045312	52.8265	0.913885	0.422917	2.16091	0.0307024	0.571744	Up
ENSMUSG00000090610	3383.91	0.464011	0.214852	2.15968	0.0307977	0.57264	Up
ENSMUSG00000015305	394.74	0.591514	0.274059	2.15835	0.0309007	0.573673	Up
ENSMUSG00000032116	1490.94	0.436955	0.202518	2.1576	0.0309586	0.573871	Up
ENSMUSG00000110353	224.99	0.60184	0.279063	2.15665	0.0310331	0.574373	Up
ENSMUSG00000036469	17.0221	1.07063	0.496679	2.15558	0.0311161	0.575032	Up
ENSMUSG00000054191	77.3261	-0.741438	0.344125	-2.15456	0.0311964	0.575638	Down
ENSMUSG00000023078	14.7832	1.23103	0.571644	2.15349	0.0312802	0.576022	Up
ENSMUSG00000025372	576.714	-0.70762	0.328904	-2.15145	0.0314409	0.576022	Down
ENSMUSG00000062181	12130.8	-0.605891	0.281643	-2.15127	0.0314548	0.576022	Down
ENSMUSG00000074622	1774.12	-0.61327	0.284958	-2.15214	0.0313864	0.576022	Down
ENSMUSG00000089774	72.8616	0.962135	0.447182	2.15155	0.0314329	0.576022	Up
ENSMUSG00000033486	59.4614	-0.856981	0.398494	-2.15055	0.0315119	0.576198	Down
ENSMUSG00000062867	79.0854	-0.552514	0.257118	-2.14888	0.0316442	0.577745	Down
ENSMUSG00000034793	167.021	-0.765104	0.356558	-2.1458	0.0318886	0.577856	Down
ENSMUSG00000044937	78.0141	-0.867191	0.404081	-2.14608	0.0318666	0.577856	Down
ENSMUSG00000047238	22.574	1.07045	0.498461	2.14752	0.0317521	0.577856	Up
ENSMUSG00000048368	36.0128	-1.0252	0.477747	-2.1459	0.0318807	0.577856	Down
ENSMUSG00000058013	217.528	0.533327	0.248429	2.1468	0.0318091	0.577856	Up
ENSMUSG00000029254	70.5125	-1.17667	0.549166	-2.14265	0.0321412	0.580698	Down
ENSMUSG00000117804	123.479	-0.635593	0.296591	-2.14299	0.0321138	0.580698	Down
ENSMUSG00000068014	628.015	0.44687	0.208641	2.14181	0.0322088	0.581053	Up
ENSMUSG00000024037	224.15	-0.766398	0.358179	-2.13971	0.0323784	0.581516	Down
ENSMUSG00000046841	34.5412	0.864326	0.403757	2.14071	0.0322975	0.581516	Up
ENSMUSG00000068917	487.79	-0.701422	0.327806	-2.13974	0.0323754	0.581516	Down
ENSMUSG00000015340	140.096	0.684314	0.320269	2.13669	0.0326236	0.583698	Up
ENSMUSG00000023973	670.049	-0.65412	0.30613	-2.13674	0.0326191	0.583698	Down
ENSMUSG00000067629	44.3159	-0.838219	0.392345	-2.13643	0.0326443	0.583698	Down
ENSMUSG00000017146	29.5877	0.858053	0.402312	2.1328	0.0329409	0.583711	Up
ENSMUSG00000020910	220.922	0.49039	0.229915	2.13292	0.0329312	0.583711	Up
ENSMUSG00000021281	350.509	-0.490513	0.230032	-2.13237	0.0329763	0.583711	Down
ENSMUSG00000021376	1192.8	-0.497232	0.233103	-2.1331	0.0329162	0.583711	Down
ENSMUSG00000021556	19.05	1.32114	0.618636	2.13557	0.0327142	0.583711	Up
ENSMUSG00000025856	251.192	-0.925111	0.433697	-2.13308	0.032918	0.583711	Down
ENSMUSG00000031157	460.874	-0.831443	0.39008	-2.13147	0.0330508	0.583711	Down
ENSMUSG00000045776	129.218	-0.733351	0.344013	-2.13176	0.0330269	0.583711	Down
ENSMUSG00000071711	1244.87	-0.925897	0.434463	-2.13113	0.0330784	0.583711	Down
ENSMUSG00000031478	44.4607	-0.981436	0.460955	-2.12913	0.0332431	0.584067	Down
ENSMUSG00000032083	246423	-1.0101	0.474375	-2.12933	0.0332268	0.584067	Down
ENSMUSG00000113637	63.7197	1.14919	0.539641	2.12954	0.0332093	0.584067	Up
ENSMUSG00000039960	1333.51	0.379844	0.178557	2.1273	0.0333949	0.584205	Up
ENSMUSG00000087574	20.4416	-0.948061	0.445665	-2.1273	0.0333955	0.584205	Down
ENSMUSG00000102752	287.26	0.746075	0.350669	2.12758	0.0333723	0.584205	Up
ENSMUSG00000026269	1176.42	-0.671031	0.315547	-2.12656	0.0334565	0.584288	Down
ENSMUSG00000035944	1634.01	-0.41068	0.193306	-2.1245	0.033628	0.584288	Down
ENSMUSG00000037419	44.3956	-0.697109	0.328152	-2.12435	0.0336412	0.584288	Down
ENSMUSG00000070348	238.79	1.13266	0.533104	2.12465	0.033616	0.584288	Up
ENSMUSG00000096105	2042.44	-0.790787	0.372121	-2.12508	0.0335799	0.584288	Down
ENSMUSG00000024740	2457.17	0.752645	0.3547	2.12192	0.0338443	0.58618	Up
ENSMUSG00000071640	52.1161	1.00207	0.472253	2.12189	0.0338469	0.58618	Up
ENSMUSG00000022094	3595.95	0.468666	0.221024	2.12043	0.0339697	0.587467	Up
ENSMUSG00000049421	339.196	0.423831	0.200122	2.11787	0.0341863	0.590371	Up
ENSMUSG00000027751	427.22	-0.679098	0.321011	-2.1155	0.0343875	0.593001	Down
ENSMUSG00000029703	96.2155	-0.805669	0.38103	-2.11445	0.0344768	0.593696	Down
ENSMUSG00000024948	281.712	-0.687192	0.325342	-2.11221	0.0346684	0.596149	Down
ENSMUSG00000030284	649.017	-0.550597	0.260799	-2.1112	0.0347555	0.596495	Down
ENSMUSG00000030729	46.8919	0.66948	0.317164	2.11083	0.0347869	0.596495	Up
ENSMUSG00000072640	125.404	-0.515235	0.244271	-2.10928	0.0349205	0.597939	Down
ENSMUSG00000021969	169.456	0.484779	0.22993	2.10838	0.0349985	0.59843	Up
ENSMUSG00000025207	11861.4	-0.635646	0.301977	-2.10495	0.0352958	0.60023	Down
ENSMUSG00000029822	75.5466	-1.23149	0.584981	-2.10518	0.0352758	0.60023	Down
ENSMUSG00000039167	78.2351	1.14315	0.543093	2.10488	0.0353018	0.60023	Up
ENSMUSG00000081400	926.039	0.689429	0.327383	2.10588	0.0352151	0.60023	Up
ENSMUSG00000022009	132.716	-0.505221	0.240395	-2.10163	0.0355857	0.600988	Down
ENSMUSG00000026094	64.8324	0.785603	0.374151	2.0997	0.0357556	0.600988	Up
ENSMUSG00000027478	39.3113	-0.952067	0.453732	-2.0983	0.0358785	0.600988	Down
ENSMUSG00000029859	771.204	0.476337	0.226801	2.10025	0.035707	0.600988	Up
ENSMUSG00000030609	205.043	-0.445272	0.21199	-2.10044	0.0356904	0.600988	Down
ENSMUSG00000031355	89.5148	0.81699	0.388378	2.10359	0.0354138	0.600988	Up
ENSMUSG00000054737	88.1844	-0.723397	0.344778	-2.09815	0.0358917	0.600988	Down
ENSMUSG00000059027	222.738	-0.617983	0.294151	-2.10091	0.0356492	0.600988	Down
ENSMUSG00000062611	1927.47	0.496651	0.236602	2.0991	0.0358079	0.600988	Up
ENSMUSG00000071415	517.238	-0.47161	0.224453	-2.10115	0.0356276	0.600988	Down
ENSMUSG00000079480	14.0666	-1.34517	0.641004	-2.09853	0.0358581	0.600988	Down
ENSMUSG00000049232	178.218	0.596909	0.284813	2.09579	0.0361006	0.603652	Up
ENSMUSG00000005268	1022.12	0.519287	0.24788	2.09491	0.0361792	0.604133	Up
ENSMUSG00000036944	52.6276	0.750226	0.358592	2.09214	0.0364259	0.607416	Up
ENSMUSG00000031730	119.749	-0.544831	0.260696	-2.08991	0.0366258	0.609485	Down
ENSMUSG00000035845	171.384	-0.98925	0.473408	-2.08964	0.0366506	0.609485	Down
ENSMUSG00000005672	61.1334	0.875499	0.419493	2.08704	0.0368845	0.610822	Up
ENSMUSG00000025792	2485.03	-0.74466	0.35741	-2.08349	0.0372065	0.610822	Down
ENSMUSG00000026799	97.818	-0.55948	0.268084	-2.08696	0.0368917	0.610822	Down
ENSMUSG00000030256	111.486	0.747448	0.359131	2.08127	0.0374093	0.610822	Up
ENSMUSG00000030536	128.509	0.534148	0.256566	2.08191	0.0373503	0.610822	Up
ENSMUSG00000036398	481.861	-0.579306	0.278118	-2.08295	0.0372554	0.610822	Down
ENSMUSG00000040943	169.622	-0.65016	0.311536	-2.08695	0.0368923	0.610822	Down
ENSMUSG00000063236	100.365	-0.670682	0.322292	-2.08097	0.0374364	0.610822	Down
ENSMUSG00000074657	71.1908	-0.945453	0.453451	-2.08502	0.0370677	0.610822	Down
ENSMUSG00000083076	79.0866	-1.14207	0.548496	-2.08219	0.0373252	0.610822	Down
ENSMUSG00000091509	50.2542	-1.08438	0.520223	-2.08444	0.0371197	0.610822	Down
ENSMUSG00000091586	279.452	-0.539277	0.25867	-2.08481	0.037087	0.610822	Down
ENSMUSG00000101249	144788	-0.889097	0.42679	-2.08322	0.0372313	0.610822	Down
ENSMUSG00000104348	23.5185	-1.10179	0.529015	-2.08271	0.0372774	0.610822	Down
ENSMUSG00000026999	17.2723	-1.10193	0.529896	-2.07953	0.037569	0.611894	Down
ENSMUSG00000030122	13463.6	-0.985674	0.474074	-2.07916	0.037603	0.611894	Down
ENSMUSG00000006058	489.516	-0.75026	0.361058	-2.07795	0.0377141	0.612059	Down
ENSMUSG00000031723	193.955	-0.547142	0.26324	-2.07849	0.037664	0.612059	Down
ENSMUSG00000025350	344.468	-0.658953	0.317372	-2.07628	0.037868	0.613736	Down
ENSMUSG00000022894	37.2437	-0.969321	0.467025	-2.07552	0.0379381	0.61405	Down
ENSMUSG00000006699	2309.45	0.449977	0.216965	2.07396	0.0380827	0.614464	Up
ENSMUSG00000022671	220.428	-0.784678	0.378408	-2.07363	0.0381138	0.614464	Down
ENSMUSG00000034127	10.4538	1.54686	0.74617	2.07306	0.0381664	0.614464	Up
ENSMUSG00002075486	56.8027	-0.740689	0.357223	-2.07347	0.0381288	0.614464	Down
ENSMUSG00000033900	11.3013	-1.24338	0.600074	-2.07205	0.0382607	0.61492	Down
ENSMUSG00000059851	416.209	-0.772988	0.373201	-2.07124	0.0383365	0.61492	Down
ENSMUSG00000100594	56.1297	-0.672281	0.324597	-2.07113	0.0383469	0.61492	Down
ENSMUSG00000020196	423.877	-0.504868	0.244241	-2.06709	0.0387259	0.616395	Down
ENSMUSG00000024155	147.804	0.55482	0.26831	2.06783	0.0386556	0.616395	Up
ENSMUSG00000029167	180.417	0.618422	0.299367	2.06576	0.0388507	0.616395	Up
ENSMUSG00000036430	98.1839	-0.894699	0.433029	-2.06614	0.0388153	0.616395	Down
ENSMUSG00000039601	62.239	-0.792157	0.383444	-2.0659	0.0388376	0.616395	Down
ENSMUSG00000041354	325.219	-0.93338	0.451939	-2.06528	0.0388965	0.616395	Down
ENSMUSG00000056185	126.031	-0.961887	0.465151	-2.0679	0.0386491	0.616395	Down
ENSMUSG00000068267	1471.32	-0.80227	0.387663	-2.0695	0.0384987	0.616395	Down
ENSMUSG00000085232	20.5	-1.03893	0.502511	-2.06747	0.0386896	0.616395	Down
ENSMUSG00000000148	199.338	-0.590139	0.288919	-2.04257	0.0410947	0.61674	Down
ENSMUSG00000003038	241.207	-0.61284	0.299163	-2.04852	0.0405094	0.61674	Down
ENSMUSG00000009145	283.749	-0.870184	0.425134	-2.04685	0.0406731	0.61674	Down
ENSMUSG00000015968	90.6071	-0.652653	0.320271	-2.03781	0.0415687	0.61674	Down
ENSMUSG00000016024	2817.28	0.934689	0.456878	2.04582	0.0407745	0.61674	Up
ENSMUSG00000017830	227.897	-0.521093	0.255124	-2.04251	0.0411015	0.61674	Down
ENSMUSG00000021594	1587.94	-0.63427	0.308375	-2.05682	0.0397038	0.61674	Down
ENSMUSG00000021958	75.7498	-0.697411	0.34243	-2.03665	0.0416848	0.61674	Down
ENSMUSG00000022665	126.814	0.837278	0.409591	2.04418	0.040936	0.61674	Up
ENSMUSG00000024299	202.272	-0.818268	0.398276	-2.05452	0.0399249	0.61674	Down
ENSMUSG00000025971	193.327	-0.43881	0.213541	-2.05492	0.0398865	0.61674	Down
ENSMUSG00000026574	31.9659	0.792605	0.388912	2.03801	0.0415493	0.61674	Up
ENSMUSG00000027828	3741.99	0.416126	0.202557	2.05437	0.03994	0.61674	Up
ENSMUSG00000028271	386.327	0.441015	0.216163	2.0402	0.0413303	0.61674	Up
ENSMUSG00000028470	891.566	-0.735742	0.359175	-2.04842	0.0405188	0.61674	Down
ENSMUSG00000028479	3172.69	0.48187	0.234904	2.05135	0.0402333	0.61674	Up
ENSMUSG00000030200	26.697	-0.997914	0.485407	-2.05583	0.0397989	0.61674	Down
ENSMUSG00000032187	800.348	-0.40828	0.198728	-2.05447	0.0399304	0.61674	Down
ENSMUSG00000032333	69.794	-0.837568	0.410151	-2.0421	0.0411417	0.61674	Down
ENSMUSG00000032842	325.782	-0.947467	0.462734	-2.04754	0.040605	0.61674	Down
ENSMUSG00000033460	18.8028	0.949832	0.465227	2.04165	0.0411863	0.61674	Up
ENSMUSG00000033960	83.1222	0.736134	0.357336	2.06006	0.0393926	0.61674	Up
ENSMUSG00000034321	223.776	-0.56781	0.275126	-2.06382	0.0390346	0.61674	Down
ENSMUSG00000034863	75.2779	-0.647359	0.317762	-2.03724	0.0416256	0.61674	Down
ENSMUSG00000035048	627.639	-0.739699	0.360377	-2.05257	0.0401145	0.61674	Down
ENSMUSG00000035919	76.9884	0.635031	0.309671	2.05066	0.0402996	0.61674	Up
ENSMUSG00000036197	176.996	0.844263	0.410904	2.05465	0.039913	0.61674	Up
ENSMUSG00000036678	224.503	-0.620484	0.303976	-2.04123	0.0412281	0.61674	Down
ENSMUSG00000036892	3202.85	-0.762873	0.373817	-2.04077	0.0412738	0.61674	Down
ENSMUSG00000037275	232.201	-0.427541	0.208996	-2.04569	0.040787	0.61674	Down
ENSMUSG00000037326	313.229	-0.770541	0.376117	-2.04868	0.0404939	0.61674	Down
ENSMUSG00000038425	101.932	-0.657435	0.32026	-2.05281	0.0400906	0.61674	Down
ENSMUSG00000039254	267.402	-0.473706	0.230866	-2.05186	0.0401831	0.61674	Down
ENSMUSG00000039621	165.81	-0.530274	0.258305	-2.0529	0.0400821	0.61674	Down
ENSMUSG00000039989	548.314	-0.758467	0.368821	-2.05646	0.0397378	0.61674	Down
ENSMUSG00000040048	1398.2	-0.639971	0.311801	-2.0525	0.0401214	0.61674	Down
ENSMUSG00000042331	28.6618	0.830549	0.407596	2.03768	0.0415823	0.61674	Up
ENSMUSG00000042812	31.3099	-0.78032	0.380768	-2.04933	0.0404299	0.61674	Down
ENSMUSG00000047003	20.4444	-0.902344	0.439886	-2.05131	0.0402367	0.61674	Down
ENSMUSG00000047793	318.693	-0.503239	0.245175	-2.05257	0.0401139	0.61674	Down
ENSMUSG00000053134	219.91	-0.669537	0.32758	-2.04388	0.0409649	0.61674	Down
ENSMUSG00000055116	47.4547	-0.877478	0.43091	-2.03634	0.0417163	0.61674	Down
ENSMUSG00000057506	102.309	-0.674689	0.328153	-2.05602	0.0397807	0.61674	Down
ENSMUSG00000060183	65.2611	-0.902831	0.439577	-2.05386	0.0399891	0.61674	Down
ENSMUSG00000061882	53.2147	-0.886596	0.430877	-2.05766	0.0396232	0.61674	Down
ENSMUSG00000064368	48064.8	-0.952227	0.463636	-2.05382	0.0399928	0.61674	Down
ENSMUSG00000068463	642.659	-0.535049	0.262442	-2.03873	0.041477	0.61674	Down
ENSMUSG00000072625	216.433	0.628451	0.307462	2.04399	0.0409541	0.61674	Up
ENSMUSG00000082988	56.5604	1.18223	0.577386	2.04756	0.0406031	0.61674	Up
ENSMUSG00000089832	162.191	-0.787306	0.383871	-2.05097	0.0402703	0.61674	Down
ENSMUSG00000097162	47.9825	-0.756172	0.370467	-2.04113	0.0412378	0.61674	Down
ENSMUSG00000097203	156.072	-0.640455	0.312287	-2.05085	0.0402815	0.61674	Down
ENSMUSG00000099966	77.8802	-0.657275	0.322348	-2.03903	0.0414475	0.61674	Down
ENSMUSG00000104785	42.4247	-1.32465	0.649094	-2.04076	0.0412744	0.61674	Down
ENSMUSG00000107552	27.5709	0.807858	0.392796	2.05668	0.0397168	0.61674	Up
ENSMUSG00000028522	442.217	0.480426	0.236	2.0357	0.0417802	0.616933	Up
ENSMUSG00000038702	11.598	1.33463	0.655836	2.03501	0.04185	0.617212	Up
ENSMUSG00000037344	330.384	-0.94544	0.464721	-2.03442	0.0419089	0.617329	Down
ENSMUSG00000029036	884.178	-0.488028	0.240046	-2.03306	0.0420467	0.617857	Down
ENSMUSG00000036216	307.261	-0.68957	0.339142	-2.03328	0.0420245	0.617857	Down
ENSMUSG00000029727	2610.05	0.746707	0.367531	2.03168	0.0421858	0.61915	Up
ENSMUSG00000071076	746.992	-0.873848	0.43031	-2.03074	0.0422813	0.619801	Down
ENSMUSG00000030762	1468.99	-1.08709	0.53546	-2.03021	0.0423355	0.619847	Down
ENSMUSG00000035024	173.903	-0.673527	0.331996	-2.02872	0.0424866	0.620865	Down
ENSMUSG00000097503	49.4195	-0.911278	0.449345	-2.02802	0.0425587	0.620865	Down
ENSMUSG00000107994	31.7979	-0.940047	0.46344	-2.02841	0.0425184	0.620865	Down
ENSMUSG00000020167	296.248	-0.892776	0.441615	-2.02161	0.0432164	0.622051	Down
ENSMUSG00000020441	144.671	-0.86734	0.428663	-2.02336	0.0430359	0.622051	Down
ENSMUSG00000021704	319.184	0.442918	0.219112	2.02142	0.0432363	0.622051	Up
ENSMUSG00000026437	721.817	-0.422783	0.209167	-2.02127	0.0432518	0.622051	Down
ENSMUSG00000030470	215.178	-0.74259	0.366731	-2.02489	0.0428787	0.622051	Down
ENSMUSG00000032305	147.923	-0.440721	0.217663	-2.02479	0.0428891	0.622051	Down
ENSMUSG00000040785	227.708	0.409046	0.202137	2.02361	0.0430102	0.622051	Up
ENSMUSG00000042148	226.148	-0.457346	0.226321	-2.02078	0.0433024	0.622051	Down
ENSMUSG00000043940	742.328	0.411051	0.203268	2.02221	0.0431552	0.622051	Up
ENSMUSG00000063245	22.914	-1.05646	0.52281	-2.02074	0.043307	0.622051	Down
ENSMUSG00000066363	43.5576	0.695955	0.343925	2.02357	0.0430147	0.622051	Up
ENSMUSG00000090019	21.9064	0.987526	0.488208	2.02276	0.043098	0.622051	Up
ENSMUSG00000096652	14.3157	-1.10364	0.546001	-2.02131	0.0432481	0.622051	Down
ENSMUSG00000026520	53.8582	-0.769568	0.381075	-2.01947	0.0434385	0.622559	Down
ENSMUSG00000040061	29.044	-0.878052	0.435178	-2.01769	0.0436238	0.622559	Down
ENSMUSG00000043008	18.0095	0.924422	0.458217	2.01743	0.0436505	0.622559	Up
ENSMUSG00000047635	144.586	-0.51954	0.257356	-2.01876	0.0435124	0.622559	Down
ENSMUSG00000071203	59.3793	-0.70772	0.350666	-2.01821	0.043569	0.622559	Down
ENSMUSG00000075304	46.5647	-0.834344	0.413513	-2.0177	0.0436226	0.622559	Down
ENSMUSG00000044876	373.799	-0.768216	0.381032	-2.01615	0.0437846	0.623738	Down
ENSMUSG00000027082	56.3261	0.699668	0.34722	2.01506	0.0438987	0.624629	Up
ENSMUSG00000024446	192.491	-0.930491	0.462588	-2.01149	0.0442737	0.628231	Down
ENSMUSG00000032081	38636.8	-0.850733	0.423004	-2.01117	0.0443073	0.628231	Down
ENSMUSG00000037242	831.853	0.587974	0.292254	2.01186	0.0442344	0.628231	Up
ENSMUSG00000001054	262.379	-0.4751	0.236978	-2.00483	0.0449816	0.629117	Down
ENSMUSG00000021003	101.667	0.488906	0.244501	1.9996	0.0455429	0.629117	Up
ENSMUSG00000021226	45.8976	-1.07072	0.53536	-1.99999	0.0455009	0.629117	Down
ENSMUSG00000021922	49579.5	0.885397	0.44051	2.00993	0.0444382	0.629117	Up
ENSMUSG00000022556	403.596	-0.656574	0.328184	-2.00063	0.0454321	0.629117	Down
ENSMUSG00000022560	130.109	-0.746621	0.372842	-2.00251	0.0452297	0.629117	Down
ENSMUSG00000024165	523.238	0.498666	0.249321	2.0001	0.0454897	0.629117	Up
ENSMUSG00000025127	4253.58	-0.65469	0.326589	-2.00463	0.0450026	0.629117	Down
ENSMUSG00000025277	438.324	-0.483688	0.241964	-1.99901	0.0456073	0.629117	Down
ENSMUSG00000026074	87.9948	0.603571	0.301054	2.00486	0.0449777	0.629117	Up
ENSMUSG00000026594	326.167	0.444846	0.221513	2.00821	0.0446208	0.629117	Up
ENSMUSG00000028771	292.126	0.499035	0.249148	2.00297	0.0451808	0.629117	Up
ENSMUSG00000030670	243.184	0.522551	0.261368	1.99929	0.0455766	0.629117	Up
ENSMUSG00000032360	30.6299	-0.943286	0.469944	-2.00723	0.0447254	0.629117	Down
ENSMUSG00000032519	397.156	-0.608975	0.304025	-2.00304	0.0451729	0.629117	Down
ENSMUSG00000036155	219.63	0.692448	0.345866	2.00207	0.0452773	0.629117	Up
ENSMUSG00000037788	53.567	0.606635	0.303479	1.99894	0.0456153	0.629117	Up
ENSMUSG00000038147	43.7579	0.763795	0.380521	2.00723	0.044725	0.629117	Up
ENSMUSG00000038473	37.1052	1.06933	0.53382	2.00316	0.0451597	0.629117	Up
ENSMUSG00000061028	355.008	-0.839434	0.417993	-2.00825	0.0446171	0.629117	Down
ENSMUSG00000075602	113.332	0.514365	0.256646	2.00418	0.0450503	0.629117	Up
ENSMUSG00000091264	340.098	0.555677	0.277132	2.0051	0.0449525	0.629117	Up
ENSMUSG00000091337	110.844	0.53568	0.26767	2.00127	0.045363	0.629117	Up
ENSMUSG00000106705	79.9794	-0.718895	0.358692	-2.00421	0.0450474	0.629117	Down
ENSMUSG00000033728	148.917	-0.535402	0.268021	-1.99761	0.0457589	0.630381	Down
ENSMUSG00000003123	231.48	-0.610968	0.305931	-1.99708	0.0458166	0.630459	Down
ENSMUSG00000023170	478.011	-0.856794	0.429644	-1.9942	0.0461307	0.630488	Down
ENSMUSG00000031286	78.7948	0.647091	0.324441	1.99448	0.0460993	0.630488	Up
ENSMUSG00000035505	195.249	-0.503388	0.252329	-1.99497	0.0460464	0.630488	Down
ENSMUSG00000040026	603.403	2.8936	1.45077	1.99452	0.0460947	0.630488	Up
ENSMUSG00000047492	1853.91	-0.55996	0.280717	-1.99475	0.0460701	0.630488	Down
ENSMUSG00000110185	329.786	0.419574	0.210301	1.99511	0.0460307	0.630488	Up
ENSMUSG00000020576	361.601	0.512518	0.257116	1.99334	0.0462246	0.63106	Up
ENSMUSG00000086784	1271.01	-0.454438	0.228233	-1.99112	0.0464682	0.633672	Down
ENSMUSG00000028952	409.395	-0.710555	0.357229	-1.98908	0.0466928	0.636019	Down
ENSMUSG00000026656	404.564	0.833292	0.419666	1.98561	0.0470767	0.636244	Up
ENSMUSG00000027655	94.0769	-0.568641	0.286011	-1.98818	0.0467919	0.636244	Down
ENSMUSG00000030946	1283.81	-0.613303	0.308606	-1.98734	0.0468852	0.636244	Down
ENSMUSG00000033676	42.2233	-0.860391	0.433274	-1.98579	0.0470565	0.636244	Down
ENSMUSG00000038152	10.8587	-1.49928	0.754919	-1.98601	0.0470319	0.636244	Down
ENSMUSG00000038900	80.9301	-0.734964	0.370028	-1.98624	0.0470066	0.636244	Down
ENSMUSG00000093577	21.8961	-0.9763	0.491174	-1.98769	0.0468461	0.636244	Down
ENSMUSG00000032458	2082.15	0.473026	0.238297	1.98503	0.0471415	0.636411	Up
ENSMUSG00000002250	153.727	-0.827992	0.41737	-1.98383	0.0472744	0.637495	Down
ENSMUSG00000022526	25.9883	0.973545	0.491103	1.98237	0.0474383	0.638994	Up
ENSMUSG00000036941	157.674	-0.464716	0.234484	-1.98187	0.0474937	0.63903	Down
ENSMUSG00000013921	12.4953	-1.35415	0.68346	-1.98132	0.0475555	0.639031	Down
ENSMUSG00000024277	215.278	0.441693	0.222972	1.98093	0.0475992	0.639031	Up
ENSMUSG00000008958	390.022	-0.878775	0.444119	-1.97869	0.0478506	0.639573	Down
ENSMUSG00000017756	2280.85	-0.523072	0.264304	-1.97905	0.0478098	0.639573	Down
ENSMUSG00000019295	355.046	-0.503921	0.254664	-1.97877	0.0478418	0.639573	Down
ENSMUSG00000032609	274.999	-0.780774	0.394382	-1.97974	0.047733	0.639573	Down
ENSMUSG00000009863	2714.63	-0.59066	0.298628	-1.97791	0.0479385	0.640042	Down
ENSMUSG00000040721	451.045	-0.803989	0.406634	-1.97718	0.048021	0.640439	Down
ENSMUSG00000074171	24.2993	-0.884941	0.447766	-1.97635	0.0481154	0.640992	Down
ENSMUSG00000008036	960.631	-0.925006	0.468549	-1.97419	0.0483596	0.641426	Down
ENSMUSG00000021716	240.062	-0.563356	0.285358	-1.97421	0.0483584	0.641426	Down
ENSMUSG00000055782	107.872	1.09753	0.555822	1.97461	0.0483126	0.641426	Up
ENSMUSG00000063929	355.702	0.512991	0.259724	1.97514	0.0482521	0.641426	Up
ENSMUSG00000020894	567.627	0.490428	0.248561	1.97307	0.0484881	0.64218	Up
ENSMUSG00000024824	66.6356	-0.636454	0.322696	-1.9723	0.0485754	0.64218	Down
ENSMUSG00000051034	25.645	-0.761647	0.386084	-1.97275	0.0485245	0.64218	Down
ENSMUSG00000086544	69.6487	-1.1016	0.558797	-1.97138	0.0486799	0.642861	Down
ENSMUSG00000006941	262.757	-0.394744	0.200601	-1.96781	0.0490903	0.644769	Down
ENSMUSG00000012519	111.616	0.472333	0.239977	1.96825	0.0490396	0.644769	Up
ENSMUSG00000020053	10318.5	-0.501854	0.254926	-1.96863	0.0489958	0.644769	Down
ENSMUSG00000038271	193.035	-0.660803	0.335653	-1.96871	0.0489867	0.644769	Down
ENSMUSG00000050796	35.7357	-0.784144	0.398311	-1.96867	0.0489904	0.644769	Down
ENSMUSG00000030166	116.624	-0.55264	0.280978	-1.96684	0.0492012	0.645527	Down
ENSMUSG00000053226	58.0513	-0.683444	0.348036	-1.96372	0.0495631	0.649571	Down
ENSMUSG00000038489	277.808	-0.564099	0.287464	-1.96233	0.0497245	0.650983	Down
ENSMUSG00000041263	59.9973	-0.90311	0.460339	-1.96184	0.0497816	0.651028	Down
ENSMUSG00000108435	15.3582	-1.30585	0.665804	-1.96131	0.0498427	0.651125	Down
ENSMUSG00000053965	25.5787	-1.03194	0.526386	-1.96042	0.0499466	0.651779	Down
ENSMUSG00000019302	1087.07	-0.503512	0.256909	-1.95989	0.0500092	0.651894	Down
ENSMUSG00000044345	677.101	-0.453465	0.231524	-1.9586	0.0501591	0.651987	Down
ENSMUSG00000062328	60.9975	-0.707	0.361	-1.95845	0.0501776	0.651987	Down
ENSMUSG00000102095	671.145	-0.486689	0.248481	-1.95866	0.0501528	0.651987	Down
ENSMUSG00000035673	449.675	-0.79834	0.407751	-1.95791	0.0502408	0.652108	Down
ENSMUSG00000002871	454.717	-0.658922	0.337823	-1.95049	0.0511172	0.654576	Down
ENSMUSG00000020642	34.544	0.712772	0.365541	1.94991	0.051187	0.654576	Up
ENSMUSG00000020733	3474.67	-0.450263	0.230763	-1.95119	0.0510345	0.654576	Down
ENSMUSG00000020962	337.918	-0.552386	0.283485	-1.94855	0.0513488	0.654576	Down
ENSMUSG00000024556	22.0278	0.844264	0.431984	1.95438	0.0506557	0.654576	Up
ENSMUSG00000024926	185.577	-0.445801	0.227989	-1.95536	0.050541	0.654576	Down
ENSMUSG00000029767	1369.42	0.727313	0.373214	1.94878	0.0513213	0.654576	Up
ENSMUSG00000035064	185.491	0.483739	0.247775	1.95233	0.050899	0.654576	Up
ENSMUSG00000035941	697.074	0.6694	0.343118	1.95094	0.0510647	0.654576	Up
ENSMUSG00000035969	291.46	-0.824752	0.423206	-1.94882	0.051317	0.654576	Down
ENSMUSG00000036835	150.667	-0.839327	0.430017	-1.95185	0.0509563	0.654576	Down
ENSMUSG00000040322	19.3524	0.96761	0.49488	1.95524	0.0505544	0.654576	Up
ENSMUSG00000045795	1191.22	-0.655105	0.336113	-1.94906	0.051288	0.654576	Down
ENSMUSG00000056515	45.5881	0.649928	0.332749	1.95321	0.0507947	0.654576	Up
ENSMUSG00000063714	12.3791	-1.2515	0.641254	-1.95165	0.0509796	0.654576	Down
ENSMUSG00000073427	17.225	-0.938509	0.480675	-1.95248	0.0508809	0.654576	Down
ENSMUSG00000105263	87.9676	-0.720838	0.368979	-1.9536	0.0507486	0.654576	Down
ENSMUSG00000026342	538.803	0.636684	0.327052	1.94674	0.0515662	0.655129	Up
ENSMUSG00000026768	54.1698	0.712524	0.36616	1.94594	0.0516624	0.655129	Up
ENSMUSG00000050050	10.7885	1.18467	0.608423	1.94711	0.0515214	0.655129	Up
ENSMUSG00000050705	637.211	-0.605182	0.31089	-1.94661	0.0515816	0.655129	Down
ENSMUSG00000118012	159.973	-0.447765	0.230061	-1.94629	0.0516202	0.655129	Down
ENSMUSG00000101567	120.055	-0.538685	0.276959	-1.945	0.0517749	0.65587	Down
ENSMUSG00000018707	1758.21	0.353806	0.182203	1.94182	0.0521585	0.65747	Up
ENSMUSG00000024587	1777.98	0.522216	0.268953	1.94166	0.052178	0.65747	Up
ENSMUSG00000028958	161.005	-0.642127	0.330549	-1.94261	0.0520634	0.65747	Down
ENSMUSG00000051550	206.325	-0.965965	0.497188	-1.94286	0.0520335	0.65747	Down
ENSMUSG00000073700	473.521	0.613438	0.316	1.94126	0.0522266	0.65747	Up
ENSMUSG00000079045	168.731	-0.572791	0.294987	-1.94175	0.0521671	0.65747	Down
ENSMUSG00000028385	141.867	0.667034	0.343972	1.93921	0.0524756	0.658552	Up
ENSMUSG00000028423	914.852	0.335987	0.173221	1.93964	0.0524235	0.658552	Up
ENSMUSG00000036006	59.5579	-0.930365	0.479752	-1.93926	0.0524696	0.658552	Down
ENSMUSG00000021943	97.4199	0.808939	0.418797	1.93158	0.0534119	0.660408	Up
ENSMUSG00000022863	47.8527	0.758271	0.392622	1.9313	0.0534455	0.660408	Up
ENSMUSG00000023051	140.519	-0.646066	0.334617	-1.93076	0.0535128	0.660408	Down
ENSMUSG00000024325	333.658	-0.682713	0.352797	-1.93514	0.0529726	0.660408	Down
ENSMUSG00000031851	93.9519	-0.54176	0.280362	-1.93236	0.0533152	0.660408	Down
ENSMUSG00000042246	90.47	0.545247	0.281544	1.93663	0.0527903	0.660408	Up
ENSMUSG00000042814	80.0292	-0.742562	0.384327	-1.93211	0.0533461	0.660408	Down
ENSMUSG00000044367	31.9529	-0.863504	0.447004	-1.93176	0.0533893	0.660408	Down
ENSMUSG00000045282	1309.27	-0.562302	0.291186	-1.93107	0.0534739	0.660408	Down
ENSMUSG00000046532	94.0079	-0.481542	0.249557	-1.92958	0.0536585	0.660408	Down
ENSMUSG00000050708	2306.7	-0.82433	0.425727	-1.93629	0.0528328	0.660408	Down
ENSMUSG00000058392	100.218	-0.585261	0.302358	-1.93566	0.0529097	0.660408	Down
ENSMUSG00000062232	219.832	0.576568	0.298124	1.93398	0.053115	0.660408	Up
ENSMUSG00000079495	11.8845	-1.28587	0.665288	-1.9328	0.0532607	0.660408	Down
ENSMUSG00000080904	161.036	-0.716094	0.370902	-1.93068	0.0535222	0.660408	Down
ENSMUSG00000082363	21.9917	-1.21771	0.630952	-1.92995	0.0536127	0.660408	Down
ENSMUSG00000084230	126.706	0.870319	0.450974	1.92987	0.0536234	0.660408	Up
ENSMUSG00000090100	64.9981	0.600719	0.310358	1.93557	0.0529205	0.660408	Up
ENSMUSG00000108822	25.4299	0.88569	0.458515	1.93165	0.053403	0.660408	Up
ENSMUSG00000017718	407.635	-0.664256	0.344483	-1.92827	0.0538222	0.660411	Down
ENSMUSG00000022008	240.98	0.494052	0.256131	1.92891	0.0537425	0.660411	Up
ENSMUSG00000032295	586.982	-0.627574	0.325448	-1.92834	0.0538128	0.660411	Down
ENSMUSG00000024038	1449.99	-0.72816	0.377849	-1.92712	0.053965	0.66042	Down
ENSMUSG00000027713	11.1993	1.12517	0.583808	1.92729	0.0539431	0.66042	Up
ENSMUSG00000033276	15.319	-1.03574	0.537502	-1.92695	0.0539863	0.66042	Down
ENSMUSG00000034868	42.8632	-0.812583	0.421805	-1.92644	0.0540492	0.660523	Down
ENSMUSG00000031790	905.65	-0.467292	0.242769	-1.92484	0.0542493	0.662301	Down
ENSMUSG00000000049	29167.2	0.409688	0.213161	1.92196	0.0546104	0.665043	Up
ENSMUSG00000020802	176.183	-0.510061	0.265416	-1.92174	0.0546385	0.665043	Down
ENSMUSG00000086136	47.0557	-1.10281	0.573738	-1.92214	0.0545876	0.665043	Down
ENSMUSG00000042992	128.596	-0.68924	0.358743	-1.92126	0.0546987	0.665108	Down
ENSMUSG00000036461	272.966	0.660437	0.343925	1.92029	0.0548211	0.665928	Up
ENSMUSG00000004070	596.39	0.48047	0.250317	1.91944	0.0549283	0.666562	Up
ENSMUSG00000000441	539.398	0.63677	0.332856	1.91305	0.0557413	0.667843	Up
ENSMUSG00000020022	248.453	-0.772232	0.403137	-1.91556	0.0554214	0.667843	Down
ENSMUSG00000022489	41.7638	-0.872512	0.455933	-1.91368	0.0556605	0.667843	Down
ENSMUSG00000022885	1401.75	0.780987	0.408194	1.91328	0.0557127	0.667843	Up
ENSMUSG00000026575	93.833	0.778667	0.406845	1.91391	0.0556312	0.667843	Up
ENSMUSG00000027695	173.191	0.649471	0.338878	1.91653	0.0552974	0.667843	Up
ENSMUSG00000028980	7221.87	0.525179	0.274373	1.91411	0.0556067	0.667843	Up
ENSMUSG00000030035	831.965	-0.604854	0.315729	-1.91574	0.0553986	0.667843	Down
ENSMUSG00000046753	85.5072	-0.592255	0.309565	-1.91318	0.0557244	0.667843	Down
ENSMUSG00000051124	150.302	0.52469	0.274294	1.91288	0.0557638	0.667843	Up
ENSMUSG00000052188	15.4575	-1.1182	0.584661	-1.91255	0.0558051	0.667843	Down
ENSMUSG00000070814	41.7668	-0.65195	0.34012	-1.91682	0.0552605	0.667843	Down
ENSMUSG00000089736	69.0795	-0.793161	0.414056	-1.91559	0.0554177	0.667843	Down
ENSMUSG00000100586	42.3992	-0.890142	0.464272	-1.91729	0.0552016	0.667843	Down
ENSMUSG00000009630	340.596	0.545185	0.285969	1.90644	0.0565927	0.667858	Up
ENSMUSG00000017740	42.5459	-0.803116	0.420943	-1.9079	0.0564045	0.667858	Down
ENSMUSG00000021365	70.5757	0.853395	0.447409	1.90742	0.0564666	0.667858	Up
ENSMUSG00000021822	13.1279	1.12116	0.586937	1.91018	0.0561098	0.667858	Up
ENSMUSG00000025035	153.516	-0.549041	0.288031	-1.90618	0.0566263	0.667858	Down
ENSMUSG00000025825	1066.22	-0.618269	0.324033	-1.90804	0.0563856	0.667858	Down
ENSMUSG00000027597	10139.8	-0.539129	0.282217	-1.91033	0.0560906	0.667858	Down
ENSMUSG00000028878	261.978	0.409009	0.214575	1.90614	0.0566327	0.667858	Up
ENSMUSG00000032198	492.513	-0.804505	0.422054	-1.90617	0.0566285	0.667858	Down
ENSMUSG00000035049	97.1836	-0.706765	0.37003	-1.91002	0.0561305	0.667858	Down
ENSMUSG00000046794	2377.64	-0.655833	0.343339	-1.91016	0.0561121	0.667858	Down
ENSMUSG00000055980	82.6723	0.788427	0.413516	1.90664	0.0565667	0.667858	Up
ENSMUSG00000066571	76.7282	0.702126	0.367875	1.9086	0.0563134	0.667858	Up
ENSMUSG00000072647	18.5331	-1.25361	0.656586	-1.90928	0.0562261	0.667858	Down
ENSMUSG00000107451	97.372	-0.896367	0.469597	-1.9088	0.0562879	0.667858	Down
ENSMUSG00000020334	63.0966	-0.57599	0.302785	-1.90231	0.057131	0.668641	Down
ENSMUSG00000023965	236.545	0.592131	0.311156	1.903	0.0570401	0.668641	Up
ENSMUSG00000038884	1933.95	-0.750276	0.394418	-1.90224	0.0571403	0.668641	Down
ENSMUSG00000056234	1045.42	0.51185	0.268693	1.90496	0.0567848	0.668641	Up
ENSMUSG00000061613	178.961	-0.510273	0.268226	-1.9024	0.0571188	0.668641	Down
ENSMUSG00000064351	675742	-0.773016	0.406145	-1.9033	0.0570009	0.668641	Down
ENSMUSG00000073676	909.054	-0.36201	0.190191	-1.9034	0.0569879	0.668641	Down
ENSMUSG00000112023	131.349	-0.623251	0.327603	-1.90246	0.0571116	0.668641	Down
ENSMUSG00000007594	246.905	0.439134	0.231379	1.8979	0.057709	0.669621	Up
ENSMUSG00000020100	115.002	-0.436928	0.229951	-1.90009	0.0574214	0.669621	Down
ENSMUSG00000026718	240.029	0.483743	0.254759	1.89883	0.0575872	0.669621	Up
ENSMUSG00000030417	60.6151	-0.867572	0.457447	-1.89655	0.0578869	0.669621	Down
ENSMUSG00000031987	360.329	-0.393112	0.206853	-1.90044	0.0573758	0.669621	Down
ENSMUSG00000034484	454.643	0.380651	0.200512	1.89839	0.0576441	0.669621	Up
ENSMUSG00000046768	35.4211	0.67898	0.357851	1.89738	0.0577779	0.669621	Up
ENSMUSG00000068876	500.095	-0.50516	0.265955	-1.89942	0.0575096	0.669621	Down
ENSMUSG00000071654	265.673	-0.738019	0.389065	-1.8969	0.0578407	0.669621	Down
ENSMUSG00000073647	103.167	0.620766	0.327203	1.89719	0.057803	0.669621	Up
ENSMUSG00000083465	77.4742	1.04909	0.552055	1.90034	0.0573892	0.669621	Up
ENSMUSG00000093803	300.223	-0.990625	0.521916	-1.89805	0.0576891	0.669621	Down
ENSMUSG00000037791	545.626	-0.542944	0.286413	-1.89567	0.0580042	0.670339	Down
ENSMUSG00000016252	1273.42	-0.763642	0.403426	-1.89289	0.0583724	0.672669	Down
ENSMUSG00000021690	302.117	0.433514	0.228932	1.89364	0.0582733	0.672669	Up
ENSMUSG00000055991	218.678	-0.528456	0.279161	-1.89302	0.0583554	0.672669	Down
ENSMUSG00000004394	942.126	0.432151	0.228425	1.89188	0.0585075	0.672894	Up
ENSMUSG00000005233	75.3476	0.55553	0.293662	1.89174	0.0585262	0.672894	Up
ENSMUSG00000022377	222.361	0.435656	0.230364	1.89116	0.0586028	0.672894	Up
ENSMUSG00000034566	264.432	-0.601501	0.318073	-1.89108	0.0586138	0.672894	Down
ENSMUSG00000022048	60.279	-0.81933	0.433442	-1.89029	0.0587197	0.673349	Down
ENSMUSG00000057691	335.043	-0.444991	0.235451	-1.88995	0.0587646	0.673349	Down
ENSMUSG00000022450	2006.81	-0.729799	0.386235	-1.88952	0.0588222	0.673373	Down
ENSMUSG00000017707	2907.1	0.577363	0.30572	1.88853	0.0589542	0.673875	Up
ENSMUSG00000043418	115.009	-0.600898	0.318211	-1.88836	0.0589773	0.673875	Down
ENSMUSG00000001909	524.002	-0.570672	0.302316	-1.88767	0.0590703	0.674302	Down
ENSMUSG00000007570	145.354	-0.559601	0.297876	-1.87864	0.0602943	0.680328	Down
ENSMUSG00000017978	238.644	0.547195	0.291569	1.87673	0.0605555	0.680328	Up
ENSMUSG00000020611	349.278	0.563874	0.29995	1.87989	0.0601225	0.680328	Up
ENSMUSG00000025733	350.268	-0.477555	0.254294	-1.87796	0.0603866	0.680328	Down
ENSMUSG00000027300	109.11	-0.456729	0.243373	-1.87667	0.0605637	0.680328	Down
ENSMUSG00000028536	217.912	-0.611429	0.324666	-1.88326	0.0596656	0.680328	Down
ENSMUSG00000028553	8879.62	-0.545627	0.290579	-1.87772	0.0604194	0.680328	Down
ENSMUSG00000028995	94.7125	0.533831	0.28454	1.87612	0.0606387	0.680328	Up
ENSMUSG00000029710	294.05	0.497546	0.264468	1.88131	0.0599296	0.680328	Up
ENSMUSG00000035765	667.71	-0.390608	0.207955	-1.87833	0.0603365	0.680328	Down
ENSMUSG00000035778	26.1016	0.816992	0.434176	1.88171	0.0598761	0.680328	Up
ENSMUSG00000040128	1066.5	-0.657274	0.349694	-1.87957	0.0601667	0.680328	Down
ENSMUSG00000041720	540.313	0.379064	0.201957	1.87695	0.0605243	0.680328	Up
ENSMUSG00000056204	906.157	-0.402324	0.214075	-1.87936	0.0601955	0.680328	Down
ENSMUSG00000059252	56.9377	-1.03024	0.548201	-1.87932	0.0602008	0.680328	Down
ENSMUSG00000060301	111.677	-0.489364	0.260486	-1.87865	0.0602917	0.680328	Down
ENSMUSG00000066621	296.987	-0.818085	0.435092	-1.88026	0.0600729	0.680328	Down
ENSMUSG00000066839	745.644	-0.495593	0.263466	-1.88105	0.0599653	0.680328	Down
ENSMUSG00000101856	40.7213	-0.791924	0.422149	-1.87593	0.0606644	0.680328	Down
ENSMUSG00000027962	122.051	0.617392	0.329402	1.87428	0.060892	0.680934	Up
ENSMUSG00000032359	3618.25	0.564533	0.30126	1.87391	0.0609431	0.680934	Up
ENSMUSG00000060459	5762.02	0.339532	0.181114	1.87469	0.0608356	0.680934	Up
ENSMUSG00000067367	166.729	-0.460805	0.24578	-1.87487	0.0608109	0.680934	Down
ENSMUSG00000019889	974.961	0.48717	0.260278	1.87173	0.0612437	0.683008	Up
ENSMUSG00000033420	18.952	0.985201	0.526319	1.87187	0.0612245	0.683008	Up
ENSMUSG00000074212	273.627	-0.399523	0.213496	-1.87134	0.0612977	0.683008	Down
ENSMUSG00000022466	194.764	0.612899	0.327646	1.87062	0.0613982	0.683193	Up
ENSMUSG00000050994	26.6367	-0.84197	0.450251	-1.87	0.0614834	0.683193	Down
ENSMUSG00000052033	69.1091	-0.657358	0.351503	-1.87013	0.0614654	0.683193	Down
ENSMUSG00000002068	35.1128	0.649377	0.347776	1.86723	0.0618699	0.683309	Up
ENSMUSG00000021539	2276.25	-0.495925	0.265609	-1.86713	0.061884	0.683309	Down
ENSMUSG00000024845	760.878	-0.557225	0.298593	-1.86617	0.0620175	0.683309	Down
ENSMUSG00000024901	32.7674	0.705868	0.378075	1.867	0.061901	0.683309	Up
ENSMUSG00000025533	6043.65	-0.649441	0.347776	-1.86741	0.0618444	0.683309	Down
ENSMUSG00000026032	645.45	-0.472981	0.253383	-1.86666	0.061949	0.683309	Down
ENSMUSG00000027569	197.851	-0.708076	0.379423	-1.86619	0.0620148	0.683309	Down
ENSMUSG00000029575	740.99	-0.50855	0.272522	-1.86609	0.0620288	0.683309	Down
ENSMUSG00000040272	60.0492	-0.545513	0.292342	-1.86601	0.0620403	0.683309	Down
ENSMUSG00000063316	67.1451	-0.746947	0.400318	-1.86588	0.0620575	0.683309	Down
ENSMUSG00000035376	502.049	-0.534438	0.286639	-1.8645	0.0622515	0.683437	Down
ENSMUSG00000042444	238.982	0.548314	0.294066	1.86459	0.0622386	0.683437	Up
ENSMUSG00000042453	605.397	0.586882	0.314726	1.86474	0.0622178	0.683437	Up
ENSMUSG00000091705	16.7336	0.935173	0.50165	1.86419	0.0622947	0.683437	Up
ENSMUSG00000000384	538.054	-0.440066	0.236353	-1.8619	0.0626174	0.684549	Down
ENSMUSG00000023988	243.178	-0.459307	0.246744	-1.86147	0.0626783	0.684549	Down
ENSMUSG00000032392	377.045	-0.476201	0.255746	-1.86201	0.062602	0.684549	Down
ENSMUSG00000039956	963.272	-0.522138	0.280444	-1.86183	0.0626277	0.684549	Down
ENSMUSG00000052794	52.4463	-0.675366	0.362806	-1.86151	0.0626727	0.684549	Down
ENSMUSG00000032477	61.131	0.560538	0.301403	1.85976	0.0629192	0.685705	Up
ENSMUSG00000044712	158.764	-0.783595	0.421397	-1.85952	0.0629539	0.685705	Down
ENSMUSG00000046280	23.8227	1.08925	0.585692	1.85977	0.0629181	0.685705	Up
ENSMUSG00000001134	25.8095	-0.907818	0.493551	-1.83936	0.0658623	0.68585	Down
ENSMUSG00000002319	311.118	-0.636967	0.345602	-1.84306	0.0653196	0.68585	Down
ENSMUSG00000002580	342.269	-0.567591	0.309939	-1.8313	0.0670555	0.68585	Down
ENSMUSG00000004609	17.3529	0.851723	0.46049	1.8496	0.0643707	0.68585	Up
ENSMUSG00000004631	90.4626	0.564171	0.30527	1.84811	0.0645867	0.68585	Up
ENSMUSG00000004931	554.513	-0.976071	0.531634	-1.83598	0.0663603	0.68585	Down
ENSMUSG00000006134	486.365	0.406034	0.22174	1.83113	0.0670818	0.68585	Up
ENSMUSG00000015092	1753.82	-0.81205	0.441328	-1.84001	0.0657661	0.68585	Down
ENSMUSG00000015755	1172.8	0.40581	0.21873	1.8553	0.0635537	0.68585	Up
ENSMUSG00000015944	77.9441	-0.531624	0.289662	-1.83533	0.0664573	0.68585	Down
ENSMUSG00000017057	766.885	0.617186	0.33627	1.83539	0.066448	0.68585	Up
ENSMUSG00000018446	836.967	-0.37301	0.20166	-1.84969	0.0643576	0.68585	Down
ENSMUSG00000019880	60.4366	0.618212	0.336521	1.83707	0.0661998	0.68585	Up
ENSMUSG00000020387	144.376	-0.439804	0.237584	-1.85115	0.0641473	0.68585	Down
ENSMUSG00000020458	571.849	0.725764	0.396693	1.82954	0.0673194	0.68585	Up
ENSMUSG00000020775	1336.63	-0.514099	0.280226	-1.83459	0.0665671	0.68585	Down
ENSMUSG00000021007	29.7624	-0.749344	0.408143	-1.83598	0.06636	0.68585	Down
ENSMUSG00000023057	1133.33	-0.738803	0.403587	-1.83059	0.067161	0.68585	Down
ENSMUSG00000023066	16.28	-0.866017	0.466495	-1.85643	0.063392	0.68585	Down
ENSMUSG00000024065	574.663	0.620121	0.337266	1.83867	0.0659639	0.68585	Up
ENSMUSG00000024232	51.6717	0.550047	0.298756	1.84112	0.0656033	0.68585	Up
ENSMUSG00000024411	33.1706	0.693638	0.37523	1.84857	0.06452	0.68585	Up
ENSMUSG00000024588	2702.4	0.447831	0.241247	1.85632	0.0634084	0.68585	Up
ENSMUSG00000024816	302.838	-0.50953	0.27676	-1.84105	0.0656137	0.68585	Down
ENSMUSG00000024965	80.7623	-0.743739	0.405974	-1.83199	0.0669533	0.68585	Down
ENSMUSG00000025026	121.949	0.504408	0.27225	1.85274	0.0639197	0.68585	Up
ENSMUSG00000026159	267.849	0.552018	0.301181	1.83285	0.0668255	0.68585	Up
ENSMUSG00000026398	960.036	0.443647	0.241916	1.83389	0.0666705	0.68585	Up
ENSMUSG00000026426	329.685	0.368466	0.200578	1.83702	0.0662073	0.68585	Up
ENSMUSG00000026563	118.088	0.535645	0.292382	1.832	0.0669513	0.68585	Up
ENSMUSG00000026637	71.1366	-0.609009	0.329058	-1.85077	0.0642031	0.68585	Down
ENSMUSG00000027371	154.367	-0.653221	0.351993	-1.85578	0.0634853	0.68585	Down
ENSMUSG00000027556	93.4832	-0.69958	0.380515	-1.83851	0.065988	0.68585	Down
ENSMUSG00000027935	94.2193	-0.597377	0.326012	-1.83238	0.0668953	0.68585	Down
ENSMUSG00000028381	236.242	0.533277	0.291607	1.82875	0.0674365	0.68585	Up
ENSMUSG00000028552	566.962	0.571645	0.312171	1.83119	0.0670721	0.68585	Up
ENSMUSG00000029217	223.168	0.44418	0.239595	1.85388	0.0637568	0.68585	Up
ENSMUSG00000029591	128.875	0.645577	0.347729	1.85655	0.0633752	0.68585	Up
ENSMUSG00000029916	33.1614	-0.6515	0.355875	-1.8307	0.0671452	0.68585	Down
ENSMUSG00000030249	344.048	0.572322	0.311233	1.83889	0.065932	0.68585	Up
ENSMUSG00000031536	298.944	-0.390898	0.212501	-1.83951	0.0658401	0.68585	Down
ENSMUSG00000031594	12827.9	0.826763	0.447667	1.84683	0.0647722	0.68585	Up
ENSMUSG00000031843	56.1998	-0.614757	0.333755	-1.84194	0.0654836	0.68585	Down
ENSMUSG00000031953	160.928	0.416878	0.227518	1.83229	0.0669086	0.68585	Up
ENSMUSG00000032290	217.653	0.396706	0.214265	1.85147	0.0641014	0.68585	Up
ENSMUSG00000032806	68.554	-0.555141	0.299145	-1.85576	0.0634877	0.68585	Down
ENSMUSG00000033249	232.985	-0.832904	0.455145	-1.82997	0.0672538	0.68585	Down
ENSMUSG00000034442	113.491	-0.557468	0.303519	-1.83668	0.0662571	0.68585	Down
ENSMUSG00000035273	61.7205	0.737914	0.398409	1.85215	0.0640041	0.68585	Up
ENSMUSG00000035873	117.953	0.671662	0.364538	1.8425	0.0654017	0.68585	Up
ENSMUSG00000035914	82.9115	0.603774	0.329876	1.83031	0.0672038	0.68585	Up
ENSMUSG00000036083	1304.2	-0.377307	0.205064	-1.83995	0.0657756	0.68585	Down
ENSMUSG00000037243	160.255	-0.828097	0.450423	-1.83849	0.0659904	0.68585	Down
ENSMUSG00000037697	293.157	-0.492183	0.267176	-1.84217	0.0654503	0.68585	Down
ENSMUSG00000038302	142.002	-0.436599	0.235984	-1.85012	0.0642959	0.68585	Down
ENSMUSG00000038594	394.92	0.484868	0.260956	1.85804	0.0631629	0.68585	Up
ENSMUSG00000038745	5280.46	-0.696876	0.38092	-1.82945	0.0673316	0.68585	Down
ENSMUSG00000038812	52.4179	-0.74973	0.407748	-1.83871	0.0659583	0.68585	Down
ENSMUSG00000039004	42.0263	0.768485	0.414542	1.85382	0.0637653	0.68585	Up
ENSMUSG00000039005	12.1057	1.01911	0.556751	1.83046	0.0671805	0.68585	Up
ENSMUSG00000039114	2723.5	0.380359	0.20719	1.83579	0.066388	0.68585	Up
ENSMUSG00000039473	468.617	0.397755	0.21668	1.83568	0.0664055	0.68585	Up
ENSMUSG00000041840	97.1792	-0.513022	0.277466	-1.84896	0.0644642	0.68585	Down
ENSMUSG00000045438	562.208	-0.636041	0.343912	-1.84943	0.064396	0.68585	Down
ENSMUSG00000048217	981.957	-0.480959	0.259932	-1.85033	0.0642664	0.68585	Down
ENSMUSG00000052942	12.7587	1.03138	0.562524	1.83349	0.0667293	0.68585	Up
ENSMUSG00000054452	10830.3	-0.776805	0.418232	-1.85736	0.0632605	0.68585	Down
ENSMUSG00000058022	2642.64	-0.402881	0.21937	-1.83654	0.0662777	0.68585	Down
ENSMUSG00000058351	111.159	-0.651647	0.356275	-1.82906	0.0673911	0.68585	Down
ENSMUSG00000066154	187597	-0.401804	0.216778	-1.85353	0.0638067	0.68585	Down
ENSMUSG00000066637	226.282	-0.661623	0.358628	-1.84487	0.0650561	0.68585	Down
ENSMUSG00000074922	151.501	-0.509524	0.274413	-1.85677	0.0633432	0.68585	Down
ENSMUSG00000091867	131.731	-0.704699	0.38152	-1.84708	0.064735	0.68585	Down
ENSMUSG00000093916	84.8593	0.906762	0.489941	1.85076	0.0642042	0.68585	Up
ENSMUSG00000097148	592.559	-0.618168	0.335836	-1.84069	0.0656676	0.68585	Down
ENSMUSG00000100153	525.491	0.580365	0.313626	1.8505	0.0642416	0.68585	Up
ENSMUSG00000103653	30848.7	-0.382368	0.205896	-1.85709	0.0632976	0.68585	Down
ENSMUSG00000111325	31.184	-0.714982	0.388567	-1.84005	0.0657609	0.68585	Down
ENSMUSG00000116723	30.5358	-1.21787	0.665275	-1.83062	0.067157	0.68585	Down
ENSMUSG00000025260	2705.31	-0.590217	0.322925	-1.82772	0.0675916	0.686851	Down
ENSMUSG00000028430	384.42	-0.36968	0.202477	-1.82578	0.067883	0.688764	Down
ENSMUSG00000037773	349.686	-0.588084	0.322112	-1.82571	0.0678935	0.688764	Down
ENSMUSG00000031095	356.447	0.507123	0.277835	1.82527	0.0679609	0.688871	Up
ENSMUSG00000003531	448.35	-0.614655	0.337191	-1.82287	0.0683233	0.689374	Down
ENSMUSG00000005510	882.847	-0.428608	0.235106	-1.82304	0.0682971	0.689374	Down
ENSMUSG00000038578	96.6558	0.594743	0.326091	1.82386	0.068174	0.689374	Up
ENSMUSG00000039318	252.688	0.368833	0.202154	1.82451	0.0680743	0.689374	Up
ENSMUSG00000041797	66.1438	0.749067	0.410855	1.82319	0.0682742	0.689374	Up
ENSMUSG00000042625	1200.49	-0.604424	0.331815	-1.82157	0.0685198	0.689374	Down
ENSMUSG00000043190	143.143	-0.508942	0.279344	-1.82192	0.0684674	0.689374	Down
ENSMUSG00000092021	223.948	-1.69095	0.928297	-1.82156	0.0685223	0.689374	Down
ENSMUSG00000115867	192.237	-0.560352	0.307495	-1.82231	0.0684073	0.689374	Down
ENSMUSG00000047907	375.611	0.42427	0.232972	1.82112	0.068589	0.689473	Up
ENSMUSG00000021366	240.087	-0.616799	0.338979	-1.81958	0.0688234	0.689714	Down
ENSMUSG00000022295	479.099	0.416625	0.229174	1.81794	0.0690733	0.689714	Up
ENSMUSG00000024754	80.9803	0.652025	0.358141	1.82058	0.0686703	0.689714	Up
ENSMUSG00000028820	684.433	0.395951	0.217586	1.81975	0.068797	0.689714	Up
ENSMUSG00000030685	93.0763	-0.603114	0.331787	-1.81777	0.0690986	0.689714	Down
ENSMUSG00000035770	310.8	0.408282	0.224627	1.8176	0.069125	0.689714	Up
ENSMUSG00000036667	42.4604	0.680358	0.374127	1.81852	0.0689845	0.689714	Up
ENSMUSG00000038764	757.418	0.514427	0.282844	1.81876	0.0689474	0.689714	Up
ENSMUSG00000060032	365.194	-0.960214	0.527906	-1.81891	0.0689251	0.689714	Down
ENSMUSG00000004043	213.292	-0.477024	0.262847	-1.81484	0.0695491	0.690269	Down
ENSMUSG00000015843	72.3134	-0.576748	0.317509	-1.81648	0.0692971	0.690269	Down
ENSMUSG00000023186	363.175	0.524573	0.288939	1.81552	0.0694443	0.690269	Up
ENSMUSG00000031938	2133.51	-0.442767	0.24389	-1.81543	0.0694572	0.690269	Down
ENSMUSG00000035372	787.334	-0.698562	0.384879	-1.81502	0.0695214	0.690269	Down
ENSMUSG00000038612	1794.25	0.397325	0.219056	1.8138	0.0697083	0.690269	Up
ENSMUSG00000040268	171.966	0.459406	0.253321	1.81353	0.06975	0.690269	Up
ENSMUSG00000041577	730.789	0.453421	0.249962	1.81396	0.0696837	0.690269	Up
ENSMUSG00000115280	83.4626	0.63371	0.349213	1.81468	0.0695731	0.690269	Up
ENSMUSG00000116590	15.7002	-1.21968	0.672338	-1.81408	0.0696648	0.690269	Down
ENSMUSG00000069755	110.776	-0.661589	0.365014	-1.81251	0.0699081	0.691269	Down
ENSMUSG00000022982	7439.92	-0.566819	0.312803	-1.81206	0.0699768	0.691385	Down
ENSMUSG00000001588	68.4664	-0.741957	0.411391	-1.80353	0.0713044	0.691445	Down
ENSMUSG00000008668	327.394	-0.615861	0.340582	-1.80826	0.0705662	0.691445	Down
ENSMUSG00000012443	15.4069	0.875555	0.486232	1.80069	0.071751	0.691445	Up
ENSMUSG00000019066	139.942	0.456456	0.253044	1.80386	0.0712532	0.691445	Up
ENSMUSG00000020357	223.36	0.814341	0.451691	1.80287	0.0714084	0.691445	Up
ENSMUSG00000020899	139.65	-0.414688	0.229222	-1.80911	0.0704338	0.691445	Down
ENSMUSG00000026578	74.2995	-0.489938	0.270816	-1.80911	0.0704334	0.691445	Down
ENSMUSG00000026674	54.3649	0.623336	0.344554	1.80911	0.0704338	0.691445	Up
ENSMUSG00000027522	637.59	-0.470045	0.260764	-1.80257	0.0714563	0.691445	Down
ENSMUSG00000027858	13.1918	0.990963	0.547494	1.81	0.0702965	0.691445	Up
ENSMUSG00000028673	1232.19	-0.353117	0.1959	-1.80254	0.0714605	0.691445	Down
ENSMUSG00000029675	32.0827	-0.995472	0.551772	-1.80414	0.07121	0.691445	Down
ENSMUSG00000031785	37.7723	0.735496	0.408346	1.80116	0.0716774	0.691445	Up
ENSMUSG00000034744	182.343	-0.484122	0.267745	-1.80814	0.0705841	0.691445	Down
ENSMUSG00000036943	33.9755	0.697747	0.387285	1.80164	0.0716026	0.691445	Up
ENSMUSG00000036948	298.175	-0.71049	0.392187	-1.81161	0.0700461	0.691445	Down
ENSMUSG00000038406	797.759	-0.845037	0.469215	-1.80096	0.0717095	0.691445	Down
ENSMUSG00000040564	67234.6	-0.712663	0.394486	-1.80656	0.0708307	0.691445	Down
ENSMUSG00000046861	1100.82	-0.407075	0.22573	-1.80337	0.0713302	0.691445	Down
ENSMUSG00000052752	308.016	-0.61168	0.339393	-1.80228	0.0715017	0.691445	Down
ENSMUSG00000056124	28.2475	0.694872	0.385551	1.80229	0.0715005	0.691445	Up
ENSMUSG00000057614	34.2635	-0.872377	0.483284	-1.8051	0.0710588	0.691445	Down
ENSMUSG00000058838	567.689	0.342002	0.189574	1.80406	0.0712219	0.691445	Up
ENSMUSG00000059734	1458.6	-0.70776	0.391904	-1.80595	0.070926	0.691445	Down
ENSMUSG00000060227	79.6071	0.75173	0.416074	1.80672	0.070806	0.691445	Up
ENSMUSG00000060733	889.539	0.537452	0.298365	1.80132	0.0716524	0.691445	Up
ENSMUSG00000069633	434.205	-0.418607	0.232037	-1.80405	0.0712227	0.691445	Down
ENSMUSG00000069792	131.453	0.447031	0.247452	1.80653	0.0708351	0.691445	Up
ENSMUSG00000074194	19.8388	0.828608	0.460096	1.80095	0.0717113	0.691445	Up
ENSMUSG00000090021	57.0439	0.90984	0.503814	1.8059	0.0709332	0.691445	Up
ENSMUSG00000115700	40.2323	-0.658937	0.364763	-1.80648	0.0708433	0.691445	Down
ENSMUSG00000045319	265.165	-0.520798	0.2893	-1.8002	0.0718289	0.691646	Down
ENSMUSG00000017868	815.367	0.424522	0.236176	1.79748	0.0722595	0.692492	Up
ENSMUSG00000020902	106.707	0.598932	0.332926	1.799	0.0720194	0.692492	Up
ENSMUSG00000024312	381.824	-0.423607	0.235664	-1.7975	0.072256	0.692492	Down
ENSMUSG00000034714	1500.37	-0.344606	0.191646	-1.79813	0.0721558	0.692492	Down
ENSMUSG00000040464	184.231	-0.470544	0.261607	-1.79867	0.0720712	0.692492	Down
ENSMUSG00000118252	62.9453	0.694987	0.386569	1.79783	0.0722033	0.692492	Up
ENSMUSG00000025153	10404.9	-0.759764	0.422806	-1.79696	0.0723424	0.692738	Down
ENSMUSG00000086494	46.2036	-0.836594	0.465979	-1.79535	0.0725987	0.694644	Down
ENSMUSG00000023235	101.759	-0.570418	0.317978	-1.79389	0.0728309	0.695768	Down
ENSMUSG00000033565	385.957	0.388211	0.216396	1.79399	0.0728153	0.695768	Up
ENSMUSG00000039069	275.851	-0.40576	0.226356	-1.79257	0.0730412	0.697228	Down
ENSMUSG00000003518	497.747	0.56303	0.31438	1.79092	0.0733063	0.698108	Up
ENSMUSG00000027611	14.1638	0.895156	0.499749	1.79121	0.0732598	0.698108	Up
ENSMUSG00000063849	310.899	-0.647871	0.361672	-1.79132	0.073242	0.698108	Down
ENSMUSG00000024787	225.214	-0.566438	0.316402	-1.79025	0.0734141	0.698395	Down
ENSMUSG00000028078	17.635	-0.826143	0.461528	-1.79001	0.0734516	0.698395	Down
ENSMUSG00000005225	318.443	0.46176	0.258119	1.78894	0.0736242	0.698449	Up
ENSMUSG00000029390	1741.2	0.38817	0.216985	1.78892	0.073627	0.698449	Up
ENSMUSG00000087165	55.5485	-0.651209	0.364026	-1.78891	0.0736301	0.698449	Down
ENSMUSG00000015087	436.197	-0.502535	0.281329	-1.78629	0.0740521	0.698625	Down
ENSMUSG00000018474	2426.2	-0.307186	0.171938	-1.78661	0.0740008	0.698625	Down
ENSMUSG00000028551	74.7471	0.542899	0.303782	1.78714	0.0739155	0.698625	Up
ENSMUSG00000029014	267.086	-0.35288	0.197541	-1.78637	0.0740398	0.698625	Down
ENSMUSG00000036009	25.4715	0.6922	0.387476	1.78644	0.0740288	0.698625	Up
ENSMUSG00000062937	295.922	-0.413906	0.231653	-1.78675	0.0739783	0.698625	Down
ENSMUSG00000072294	222.779	0.675371	0.377806	1.78761	0.0738383	0.698625	Up
ENSMUSG00000026643	241.343	0.382316	0.214078	1.78587	0.07412	0.698722	Up
ENSMUSG00000003421	340.634	-0.573022	0.32142	-1.78278	0.0746214	0.699336	Down
ENSMUSG00000020935	451.855	-0.475378	0.266777	-1.78193	0.07476	0.699336	Down
ENSMUSG00000021111	1523.88	0.330229	0.185358	1.78157	0.0748196	0.699336	Up
ENSMUSG00000021903	29.6156	0.700406	0.393121	1.78166	0.0748055	0.699336	Up
ENSMUSG00000022721	317.211	-0.485857	0.272654	-1.78196	0.0747563	0.699336	Down
ENSMUSG00000031093	10.979	1.05354	0.591345	1.7816	0.0748153	0.699336	Up
ENSMUSG00000041673	15.8313	-0.940783	0.527241	-1.78435	0.0743666	0.699336	Down
ENSMUSG00000044378	84.6176	-0.502611	0.281654	-1.7845	0.0743432	0.699336	Down
ENSMUSG00000052040	828.19	0.467721	0.262302	1.78314	0.0745639	0.699336	Up
ENSMUSG00000058396	198.227	0.759133	0.425433	1.78438	0.0743624	0.699336	Up
ENSMUSG00000078695	1169.88	-0.705816	0.396074	-1.78203	0.0747444	0.699336	Down
ENSMUSG00000004707	18.272	0.866858	0.487645	1.77764	0.0754629	0.700247	Up
ENSMUSG00000005378	338.907	-0.637452	0.359058	-1.77534	0.0758414	0.700247	Down
ENSMUSG00000005973	59.5779	0.75592	0.425175	1.7779	0.0754197	0.700247	Up
ENSMUSG00000014245	86.7235	-0.451282	0.253952	-1.77703	0.0755626	0.700247	Down
ENSMUSG00000029815	215.375	-0.456161	0.256535	-1.77816	0.0753774	0.700247	Down
ENSMUSG00000032463	88.8673	-0.45116	0.253592	-1.77908	0.0752268	0.700247	Down
ENSMUSG00000033624	98.6774	0.925153	0.520742	1.77661	0.0756331	0.700247	Up
ENSMUSG00000034826	253.147	0.450389	0.253225	1.77861	0.0753037	0.700247	Up
ENSMUSG00000039617	118.175	0.515129	0.289565	1.77898	0.0752431	0.700247	Up
ENSMUSG00000039740	283.003	-0.542702	0.305205	-1.77816	0.075378	0.700247	Down
ENSMUSG00000040466	1553.18	-0.631261	0.355521	-1.77559	0.0757999	0.700247	Down
ENSMUSG00000041482	18.0172	-1.02407	0.57671	-1.77571	0.0757805	0.700247	Down
ENSMUSG00000053175	474.076	-0.708897	0.399224	-1.77569	0.0757847	0.700247	Down
ENSMUSG00000086593	165.469	-0.679561	0.38166	-1.78054	0.0749877	0.700247	Down
ENSMUSG00000097080	32.6114	-0.72554	0.407948	-1.77851	0.0753203	0.700247	Down
ENSMUSG00000106864	584.674	-0.505119	0.284336	-1.77649	0.0756527	0.700247	Down
ENSMUSG00000024854	218.36	-0.710736	0.400703	-1.77372	0.0761089	0.701595	Down
ENSMUSG00000045679	29.6981	0.858551	0.484039	1.77372	0.0761092	0.701595	Up
ENSMUSG00000114003	1181.1	0.49015	0.276388	1.77341	0.0761609	0.701595	Up
ENSMUSG00000033436	23.4722	0.706003	0.398572	1.77133	0.0765055	0.702359	Up
ENSMUSG00000038692	38.5605	-0.864594	0.488056	-1.77151	0.0764765	0.702359	Down
ENSMUSG00000040236	378.194	-0.631042	0.356287	-1.77116	0.0765336	0.702359	Down
ENSMUSG00000045160	597.24	-0.393964	0.222263	-1.77251	0.0763091	0.702359	Down
ENSMUSG00000094410	19.4376	0.869515	0.490789	1.77167	0.0764497	0.702359	Up
ENSMUSG00000027340	360.918	0.416511	0.235312	1.77004	0.0767209	0.702483	Up
ENSMUSG00000030554	15.291	0.847347	0.478651	1.77028	0.07668	0.702483	Up
ENSMUSG00000047767	425.469	-0.870496	0.49175	-1.7702	0.0766941	0.702483	Down
ENSMUSG00000033961	98.9335	-0.485008	0.274214	-1.76872	0.0769404	0.703961	Down
ENSMUSG00000023007	346.812	-0.655631	0.37094	-1.76749	0.0771469	0.704407	Down
ENSMUSG00000059552	416.948	-0.486844	0.275425	-1.76761	0.0771255	0.704407	Down
ENSMUSG00000076441	5498.51	-0.569607	0.322288	-1.76739	0.0771635	0.704407	Down
ENSMUSG00000007656	620.951	-0.415434	0.235491	-1.76412	0.0777115	0.705103	Down
ENSMUSG00000025142	1172.36	-0.488397	0.276573	-1.76589	0.0774142	0.705103	Down
ENSMUSG00000028256	122.224	-0.48593	0.275397	-1.76447	0.0776524	0.705103	Down
ENSMUSG00000031871	171.373	0.556486	0.315481	1.76393	0.0777442	0.705103	Up
ENSMUSG00000038861	409.709	0.416294	0.23587	1.76493	0.0775758	0.705103	Up
ENSMUSG00000051236	238.925	0.562576	0.318954	1.76381	0.0777632	0.705103	Up
ENSMUSG00000060791	16.5505	-0.951647	0.539307	-1.76457	0.0776353	0.705103	Down
ENSMUSG00000078713	228.763	-0.397402	0.225068	-1.7657	0.0774467	0.705103	Down
ENSMUSG00000112374	33.3987	0.659966	0.374097	1.76416	0.0777054	0.705103	Up
ENSMUSG00000024403	56.1789	-0.652656	0.3701	-1.76346	0.0778235	0.705123	Down
ENSMUSG00000024270	26.0555	0.732754	0.415801	1.76227	0.0780237	0.705355	Up
ENSMUSG00000044749	1434.74	0.588209	0.333752	1.76242	0.077999	0.705355	Up
ENSMUSG00000099662	23.1732	0.798893	0.453263	1.76254	0.0779783	0.705355	Up
ENSMUSG00000002395	502.794	-0.534836	0.303826	-1.76034	0.0783507	0.705632	Down
ENSMUSG00000005299	1072.18	-0.31872	0.182431	-1.74707	0.0806257	0.705632	Down
ENSMUSG00000005354	2811.95	-0.484809	0.276206	-1.75525	0.079217	0.705632	Down
ENSMUSG00000005803	1818.27	0.565155	0.323493	1.74704	0.0806306	0.705632	Up
ENSMUSG00000008855	551.833	-0.655011	0.374929	-1.74703	0.0806329	0.705632	Down
ENSMUSG00000015653	155.74	0.565707	0.321975	1.75699	0.078919	0.705632	Up
ENSMUSG00000015748	216.923	-0.394073	0.225663	-1.74629	0.0807608	0.705632	Down
ENSMUSG00000017418	433.956	0.563648	0.32065	1.75783	0.0787764	0.705632	Up
ENSMUSG00000018932	967.467	-0.310033	0.177905	-1.74269	0.0813884	0.705632	Down
ENSMUSG00000021496	133.97	-0.69613	0.399553	-1.74227	0.0814613	0.705632	Down
ENSMUSG00000021775	1253.76	0.456892	0.25985	1.75829	0.0786986	0.705632	Up
ENSMUSG00000023087	1699.73	-0.870085	0.497788	-1.7479	0.080481	0.705632	Down
ENSMUSG00000024293	149.109	0.414549	0.238038	1.74153	0.0815912	0.705632	Up
ENSMUSG00000024797	203.848	-0.458419	0.26172	-1.75156	0.0798491	0.705632	Down
ENSMUSG00000024807	2011.38	-0.670098	0.384756	-1.74162	0.0815754	0.705632	Down
ENSMUSG00000025993	1178.37	0.554066	0.317303	1.74617	0.0807806	0.705632	Up
ENSMUSG00000026663	1041.65	0.488092	0.279509	1.74625	0.0807681	0.705632	Up
ENSMUSG00000027006	394.686	0.431002	0.247185	1.74364	0.081221	0.705632	Up
ENSMUSG00000027405	361.985	-0.530168	0.303287	-1.74807	0.0804512	0.705632	Down
ENSMUSG00000028964	2130.38	-0.515655	0.294272	-1.75231	0.079721	0.705632	Down
ENSMUSG00000029524	198.401	-0.561909	0.319453	-1.75897	0.0785824	0.705632	Down
ENSMUSG00000029580	8988.57	-0.662254	0.379602	-1.7446	0.0810545	0.705632	Down
ENSMUSG00000029780	325.373	0.435198	0.248351	1.75235	0.0797137	0.705632	Up
ENSMUSG00000029919	20.6247	-0.934519	0.53487	-1.74719	0.0806046	0.705632	Down
ENSMUSG00000030082	1342.73	0.526784	0.300876	1.75083	0.079975	0.705632	Up
ENSMUSG00000030276	38.5359	-1.00968	0.577935	-1.74705	0.0806291	0.705632	Down
ENSMUSG00000030340	1091.56	-0.615443	0.352603	-1.74543	0.0809107	0.705632	Down
ENSMUSG00000031916	429.474	-0.517757	0.296061	-1.74882	0.0803223	0.705632	Down
ENSMUSG00000032415	27.783	0.755945	0.431814	1.75063	0.0800102	0.705632	Up
ENSMUSG00000032667	839.87	0.685611	0.392428	1.7471	0.0806202	0.705632	Up
ENSMUSG00000033632	47.1752	-0.571062	0.327395	-1.74426	0.0811139	0.705632	Down
ENSMUSG00000033904	106.549	0.477298	0.272247	1.75318	0.0795716	0.705632	Up
ENSMUSG00000035776	368.837	0.421849	0.241759	1.74492	0.0809993	0.705632	Up
ENSMUSG00000036698	283.47	0.373236	0.213821	1.74555	0.0808888	0.705632	Up
ENSMUSG00000039994	111.524	-0.501578	0.286879	-1.7484	0.0803954	0.705632	Down
ENSMUSG00000040033	1670.21	-0.509859	0.291224	-1.75075	0.0799891	0.705632	Down
ENSMUSG00000040842	1088.86	-0.484288	0.275684	-1.75668	0.0789731	0.705632	Down
ENSMUSG00000042364	365.658	0.372988	0.213422	1.74765	0.0805243	0.705632	Up
ENSMUSG00000045886	308.545	-0.80202	0.458887	-1.74775	0.0805073	0.705632	Down
ENSMUSG00000047721	383.011	-0.911763	0.521407	-1.74866	0.0803498	0.705632	Down
ENSMUSG00000048439	80.2117	-0.641548	0.365179	-1.7568	0.0789512	0.705632	Down
ENSMUSG00000052516	26.3609	0.918868	0.525369	1.74899	0.0802919	0.705632	Up
ENSMUSG00000053907	1772.25	0.472183	0.270799	1.74367	0.0812169	0.705632	Up
ENSMUSG00000054422	58996.6	-0.697469	0.39798	-1.75252	0.0796841	0.705632	Down
ENSMUSG00000056429	1488.11	0.435955	0.248753	1.75256	0.0796769	0.705632	Up
ENSMUSG00000060639	23.1893	-0.724314	0.413062	-1.75352	0.0795121	0.705632	Down
ENSMUSG00000061436	133.875	0.614544	0.350677	1.75245	0.0796966	0.705632	Up
ENSMUSG00000062488	49.1798	-0.579218	0.328836	-1.76142	0.0781672	0.705632	Down
ENSMUSG00000063808	175.218	-0.442827	0.253083	-1.74973	0.0801654	0.705632	Down
ENSMUSG00000068686	75.6927	-0.649194	0.371042	-1.74965	0.0801784	0.705632	Down
ENSMUSG00000070315	528.753	-0.466307	0.267727	-1.74173	0.0815562	0.705632	Down
ENSMUSG00000073198	280.873	0.600204	0.344225	1.74364	0.0812223	0.705632	Up
ENSMUSG00000074165	45.4221	-0.665676	0.380765	-1.74826	0.0804193	0.705632	Down
ENSMUSG00000074221	206.072	0.411786	0.234414	1.75666	0.0789759	0.705632	Up
ENSMUSG00000076435	2905.2	-0.383192	0.219422	-1.74637	0.0807469	0.705632	Down
ENSMUSG00000078619	1134.93	-0.386112	0.219824	-1.75646	0.0790102	0.705632	Down
ENSMUSG00000083854	437.534	-0.525562	0.301413	-1.74366	0.0812186	0.705632	Down
ENSMUSG00000097251	16.0449	-0.845102	0.482176	-1.75268	0.0796562	0.705632	Down
ENSMUSG00000107002	360.976	-0.828391	0.475397	-1.74252	0.0814167	0.705632	Down
ENSMUSG00000109599	20.2685	-0.870889	0.500095	-1.74145	0.0816049	0.705632	Down
ENSMUSG00000117062	63.8753	0.696042	0.396389	1.75596	0.0790958	0.705632	Up
ENSMUSG00000041491	37.0945	-0.673272	0.38696	-1.7399	0.0818768	0.706471	Down
ENSMUSG00000044285	1797.83	0.40674	0.233728	1.74023	0.0818188	0.706471	Up
ENSMUSG00000114584	19.4124	0.80861	0.464711	1.74003	0.0818543	0.706471	Up
ENSMUSG00000002297	55.5105	0.597287	0.343522	1.73872	0.0820848	0.706757	Up
ENSMUSG00000005417	1980.62	-0.630477	0.362583	-1.73885	0.0820611	0.706757	Down
ENSMUSG00000092626	17.9884	-0.86039	0.494834	-1.73875	0.0820793	0.706757	Down
ENSMUSG00000029001	68.3592	-0.51708	0.29751	-1.73803	0.0822057	0.707178	Down
ENSMUSG00000117662	52.577	-0.808337	0.465156	-1.73778	0.0822504	0.707178	Down
ENSMUSG00000057580	56.1289	-0.722957	0.416464	-1.73594	0.0825745	0.709462	Down
ENSMUSG00000028959	933.383	-0.590006	0.340298	-1.73379	0.0829546	0.709752	Down
ENSMUSG00000029233	194.365	0.37753	0.217727	1.73396	0.0829258	0.709752	Up
ENSMUSG00000038733	1413.88	0.41765	0.240795	1.73447	0.0828355	0.709752	Up
ENSMUSG00000048332	88.8511	0.812429	0.468681	1.73344	0.0830181	0.709752	Up
ENSMUSG00000055839	611.634	-0.846533	0.488206	-1.73397	0.0829243	0.709752	Down
ENSMUSG00000079941	1417.4	-0.894435	0.515427	-1.73533	0.0826826	0.709752	Down
ENSMUSG00000105095	60.2825	-0.92238	0.532111	-1.73344	0.0830181	0.709752	Down
ENSMUSG00000045671	220.176	-0.554648	0.32007	-1.7329	0.0831135	0.709777	Down
ENSMUSG00000046688	478.28	0.650719	0.375539	1.73276	0.0831381	0.709777	Up
ENSMUSG00000030259	440.328	0.408857	0.236004	1.73241	0.0831998	0.709803	Up
ENSMUSG00000034795	71.7361	0.519022	0.299784	1.73132	0.0833951	0.710969	Up
ENSMUSG00000031982	40.7522	-0.681955	0.394076	-1.73052	0.0835381	0.711188	Down
ENSMUSG00000037808	171.594	0.399258	0.230682	1.73077	0.083492	0.711188	Up
ENSMUSG00000069835	207.222	-0.406599	0.235022	-1.73004	0.0836223	0.711406	Down
ENSMUSG00000040327	207.244	-0.647715	0.374514	-1.72948	0.083723	0.711763	Down
ENSMUSG00000102091	82.506	0.450862	0.260783	1.72888	0.0838304	0.712177	Up
ENSMUSG00000032261	640.217	0.419463	0.242695	1.72836	0.0839244	0.712476	Up
ENSMUSG00000081944	21.5587	-0.744615	0.430969	-1.72777	0.0840294	0.712868	Down
ENSMUSG00000025857	188.163	-0.417069	0.241515	-1.72689	0.0841877	0.713346	Down
ENSMUSG00000029319	340.713	-0.353077	0.204624	-1.72549	0.0844388	0.713346	Down
ENSMUSG00000034354	465.623	0.337175	0.195342	1.72608	0.0843328	0.713346	Up
ENSMUSG00000038587	35.0527	0.99353	0.575647	1.72594	0.0843588	0.713346	Up
ENSMUSG00000047777	86.6824	0.48657	0.281894	1.72608	0.0843337	0.713346	Up
ENSMUSG00000071645	279.026	-0.532327	0.308484	-1.72562	0.0844156	0.713346	Down
ENSMUSG00000001542	1230.58	0.354214	0.206627	1.71427	0.0864799	0.713951	Up
ENSMUSG00000002289	1521.4	0.783433	0.456173	1.7174	0.0859054	0.713951	Up
ENSMUSG00000005732	300.361	-0.46811	0.272659	-1.71683	0.0860095	0.713951	Down
ENSMUSG00000006641	178.123	0.590604	0.344546	1.71415	0.0865004	0.713951	Up
ENSMUSG00000015474	396.444	-0.461572	0.268682	-1.71791	0.0858133	0.713951	Down
ENSMUSG00000016028	218.221	-0.625858	0.363113	-1.72359	0.0847816	0.713951	Down
ENSMUSG00000022476	153.658	-0.411354	0.239389	-1.71835	0.0857324	0.713951	Down
ENSMUSG00000027358	154.908	0.836965	0.488147	1.71457	0.0864233	0.713951	Up
ENSMUSG00000027386	11.3314	1.09019	0.633909	1.71979	0.0854715	0.713951	Up
ENSMUSG00000027679	127.963	-0.414577	0.241764	-1.7148	0.0863822	0.713951	Down
ENSMUSG00000028469	1736.9	-0.404123	0.235738	-1.71429	0.0864754	0.713951	Down
ENSMUSG00000029141	189.168	-0.364625	0.212599	-1.71508	0.0863303	0.713951	Down
ENSMUSG00000034218	69.3703	0.608717	0.354402	1.71759	0.0858714	0.713951	Up
ENSMUSG00000034724	595.464	0.411084	0.239786	1.71438	0.0864595	0.713951	Up
ENSMUSG00000036214	187.523	-0.465279	0.270247	-1.72168	0.0851273	0.713951	Down
ENSMUSG00000037098	290.234	-0.499421	0.291362	-1.71409	0.0865128	0.713951	Down
ENSMUSG00000038046	111.265	-0.568761	0.331135	-1.71761	0.0858673	0.713951	Down
ENSMUSG00000038517	155.433	-0.563603	0.327901	-1.71882	0.0856465	0.713951	Down
ENSMUSG00000039117	244.747	-0.489647	0.284254	-1.72257	0.0849667	0.713951	Down
ENSMUSG00000040747	70.8703	0.514279	0.299746	1.71572	0.0862134	0.713951	Up
ENSMUSG00000046318	40.932	0.633661	0.368798	1.71818	0.0857642	0.713951	Up
ENSMUSG00000048897	238.837	-0.580191	0.338265	-1.71519	0.0863097	0.713951	Down
ENSMUSG00000061947	4883.09	0.592924	0.344756	1.71984	0.0854623	0.713951	Up
ENSMUSG00000061950	284.753	0.534021	0.310311	1.72092	0.0852649	0.713951	Up
ENSMUSG00000062209	31.8243	-0.845278	0.490724	-1.72251	0.084977	0.713951	Down
ENSMUSG00000067017	131.835	0.675147	0.391522	1.72442	0.0846325	0.713951	Up
ENSMUSG00000075701	764.72	0.617077	0.358317	1.72216	0.0850413	0.713951	Up
ENSMUSG00000079197	70.0747	-0.528458	0.307162	-1.72045	0.0853501	0.713951	Down
ENSMUSG00000084289	394.9	-0.467007	0.271542	-1.71983	0.0854626	0.713951	Down
ENSMUSG00000094806	11962.2	-0.400567	0.233463	-1.71577	0.0862048	0.713951	Down
ENSMUSG00000097530	190.441	0.525593	0.305305	1.72154	0.0851538	0.713951	Up
ENSMUSG00000113198	97.711	-0.583368	0.339728	-1.71716	0.0859502	0.713951	Down
ENSMUSG00000116875	887.848	0.705108	0.410999	1.71559	0.0862363	0.713951	Up
ENSMUSG00000117771	132.025	-0.735886	0.428791	-1.71619	0.0861272	0.713951	Down
ENSMUSG00000023089	766.044	-0.634558	0.37051	-1.71266	0.0867747	0.71467	Down
ENSMUSG00000025794	1107.41	-0.850652	0.496642	-1.71281	0.086748	0.71467	Down
ENSMUSG00000033706	237.324	-0.567445	0.331325	-1.71265	0.0867767	0.71467	Down
ENSMUSG00000060244	28.8467	-0.659651	0.385385	-1.71167	0.0869582	0.715679	Down
ENSMUSG00000074553	20.9062	-0.73908	0.431871	-1.71134	0.0870178	0.715683	Down
ENSMUSG00000027353	26.3183	-0.670604	0.391967	-1.71087	0.0871056	0.715919	Down
ENSMUSG00000009828	334.833	-0.539414	0.315482	-1.70981	0.0873013	0.716104	Down
ENSMUSG00000031216	100.582	0.521235	0.304741	1.71042	0.0871886	0.716104	Up
ENSMUSG00000099478	62.3014	0.485334	0.283856	1.70979	0.0873053	0.716104	Up
ENSMUSG00000004610	980.157	-0.670235	0.392193	-1.70894	0.0874617	0.716902	Down
ENSMUSG00000024944	108.183	-0.62679	0.366938	-1.70816	0.0876058	0.717321	Down
ENSMUSG00000052459	560.763	0.503268	0.294649	1.70803	0.0876311	0.717321	Up
ENSMUSG00000010651	4954.07	-0.772171	0.453174	-1.70392	0.0883966	0.717708	Down
ENSMUSG00000014470	217.207	-0.569419	0.333615	-1.70681	0.0878565	0.717708	Down
ENSMUSG00000021895	418.388	0.437997	0.257004	1.70424	0.0883359	0.717708	Up
ENSMUSG00000024354	1782.48	-0.357549	0.209522	-1.7065	0.0879158	0.717708	Down
ENSMUSG00000024579	23.0581	-1.10012	0.645776	-1.70357	0.0884619	0.717708	Down
ENSMUSG00000028186	32847.4	0.399751	0.234417	1.7053	0.0881386	0.717708	Up
ENSMUSG00000028879	307.577	0.402865	0.236517	1.70333	0.0885072	0.717708	Up
ENSMUSG00000051586	375.938	-0.461097	0.270212	-1.70643	0.0879283	0.717708	Down
ENSMUSG00000056209	49.2971	-0.596057	0.349516	-1.70538	0.088124	0.717708	Down
ENSMUSG00000057110	394.235	-0.647604	0.379857	-1.70487	0.0882196	0.717708	Down
ENSMUSG00000059422	134.979	0.546434	0.320571	1.70456	0.0882758	0.717708	Up
ENSMUSG00000069662	130.224	0.437542	0.256579	1.70529	0.0881395	0.717708	Up
ENSMUSG00000083736	41.4562	0.853046	0.50042	1.70466	0.0882581	0.717708	Up
ENSMUSG00000107383	1880.21	0.375756	0.220473	1.70432	0.0883217	0.717708	Up
ENSMUSG00000048164	1011.53	0.498191	0.292611	1.70257	0.0886486	0.718374	Up
ENSMUSG00000051469	297.476	0.444377	0.261068	1.70215	0.0887271	0.71853	Up
ENSMUSG00000031227	39.9153	0.678456	0.398798	1.70125	0.0888958	0.719415	Up
ENSMUSG00000035840	336.983	0.453759	0.266858	1.70038	0.08906	0.720263	Up
ENSMUSG00000086290	109.977	-0.483115	0.284182	-1.70002	0.0891265	0.720321	Down
ENSMUSG00000112006	495.486	-0.303676	0.178673	-1.69962	0.0892031	0.720459	Down
ENSMUSG00000027398	67.0519	-0.660527	0.388778	-1.69898	0.0893226	0.720937	Down
ENSMUSG00000038967	1994.87	-0.406823	0.239495	-1.69867	0.0893812	0.720937	Down
ENSMUSG00000074884	729.143	-0.643407	0.378859	-1.69827	0.089456	0.721061	Down
ENSMUSG00000055720	848.42	-0.531465	0.313079	-1.69754	0.0895946	0.721698	Down
ENSMUSG00000018293	2978.46	-0.507202	0.299039	-1.69611	0.0898659	0.721964	Down
ENSMUSG00000025324	12.1556	1.00104	0.590177	1.69617	0.0898531	0.721964	Up
ENSMUSG00000031207	254.348	0.523184	0.308366	1.69663	0.0897662	0.721964	Up
ENSMUSG00000074183	18.8011	0.925017	0.545094	1.69699	0.0896995	0.721964	Up
ENSMUSG00000025538	146.325	-0.549525	0.324167	-1.69519	0.0900393	0.72274	Down
ENSMUSG00000030309	57.9881	-0.785776	0.463594	-1.69497	0.0900817	0.72274	Down
ENSMUSG00000037933	327.933	-0.613044	0.361757	-1.69463	0.0901462	0.722779	Down
ENSMUSG00000026103	53.204	0.605345	0.357349	1.69399	0.0902672	0.722794	Up
ENSMUSG00000028629	29.3485	-0.666933	0.393669	-1.69415	0.0902377	0.722794	Down
ENSMUSG00000021770	365.822	0.436705	0.257863	1.69356	0.0903495	0.722975	Up
ENSMUSG00000041477	72.4029	-0.48541	0.28673	-1.69292	0.0904711	0.72347	Down
ENSMUSG00000024163	587.786	-0.592595	0.350196	-1.69218	0.0906116	0.723733	Down
ENSMUSG00000082626	38.672	-0.639485	0.37792	-1.69212	0.0906234	0.723733	Down
ENSMUSG00000056394	33.1816	0.64446	0.381096	1.69107	0.0908232	0.724852	Up
ENSMUSG00000020482	327.729	0.505902	0.299249	1.69057	0.0909186	0.725136	Up
ENSMUSG00000112545	26.8603	-0.708382	0.419116	-1.69018	0.0909928	0.72525	Down
ENSMUSG00000039686	489.774	-0.410084	0.242744	-1.68937	0.0911493	0.725609	Down
ENSMUSG00000044595	25.2599	-0.874646	0.517749	-1.68932	0.0911575	0.725609	Down
ENSMUSG00000003873	307.546	-0.754255	0.446735	-1.68837	0.0913394	0.725627	Down
ENSMUSG00000021067	122.728	0.423422	0.250701	1.68895	0.0912289	0.725627	Up
ENSMUSG00000032006	20.0332	0.870913	0.515789	1.68851	0.0913139	0.725627	Up
ENSMUSG00000047215	63.4681	-0.587069	0.347925	-1.68735	0.091537	0.726315	Down
ENSMUSG00000083327	2970.44	0.543677	0.322217	1.6873	0.0915458	0.726315	Up
ENSMUSG00000020679	481.617	-0.467654	0.277424	-1.6857	0.0918532	0.728039	Down
ENSMUSG00000021823	185.671	0.618676	0.367116	1.68524	0.0919432	0.728039	Up
ENSMUSG00000029189	426.507	0.333186	0.197686	1.68543	0.0919055	0.728039	Up
ENSMUSG00000046761	307.995	-0.60094	0.356729	-1.68459	0.0920685	0.728555	Down
ENSMUSG00000029648	80.9287	0.673451	0.4001	1.6832	0.0923355	0.729716	Up
ENSMUSG00000040283	64.4902	0.692498	0.411372	1.68338	0.0923006	0.729716	Up
ENSMUSG00000000708	1027.14	0.535401	0.321821	1.66366	0.0961805	0.729805	Up
ENSMUSG00000005893	59.1764	0.804153	0.477946	1.68252	0.0924684	0.729805	Up
ENSMUSG00000006386	67.9174	0.753551	0.451613	1.66858	0.0952013	0.729805	Up
ENSMUSG00000014329	42.2604	0.669145	0.397766	1.68226	0.0925189	0.729805	Up
ENSMUSG00000015083	5453.57	-0.436679	0.261591	-1.66932	0.0950537	0.729805	Down
ENSMUSG00000015126	205.039	-0.558251	0.334199	-1.67042	0.0948367	0.729805	Down
ENSMUSG00000018476	540.601	-0.670451	0.403504	-1.66157	0.0965985	0.729805	Down
ENSMUSG00000019082	4847.98	-0.55931	0.332856	-1.68034	0.0928917	0.729805	Down
ENSMUSG00000019866	370.665	0.413495	0.2494	1.65796	0.0973254	0.729805	Up
ENSMUSG00000020000	2403.35	-2.13036	1.28983	-1.65166	0.0986046	0.729805	Down
ENSMUSG00000020571	4621.44	0.394324	0.236438	1.66777	0.0953615	0.729805	Up
ENSMUSG00000020620	1047.3	0.373268	0.223461	1.67039	0.0948414	0.729805	Up
ENSMUSG00000020883	695.981	0.344078	0.205599	1.67354	0.094221	0.729805	Up
ENSMUSG00000021185	702.052	-0.367865	0.221435	-1.66128	0.0966576	0.729805	Down
ENSMUSG00000021395	1023.84	0.286568	0.172331	1.66289	0.0963345	0.729805	Up
ENSMUSG00000021540	373.304	0.42685	0.254574	1.67672	0.0935968	0.729805	Up
ENSMUSG00000022034	12.0808	0.894774	0.540939	1.65411	0.0981047	0.729805	Up
ENSMUSG00000022601	193.449	0.460204	0.275489	1.6705	0.0948211	0.729805	Up
ENSMUSG00000022799	61.552	0.565286	0.33745	1.67517	0.0939014	0.729805	Up
ENSMUSG00000024158	3047.54	-0.333872	0.20035	-1.66644	0.0956249	0.729805	Down
ENSMUSG00000024386	9624.67	-0.53606	0.320498	-1.67258	0.0944095	0.729805	Down
ENSMUSG00000024501	13.2969	1.02412	0.61318	1.67018	0.0948837	0.729805	Up
ENSMUSG00000024677	14.8289	0.875788	0.528418	1.65738	0.0974431	0.729805	Up
ENSMUSG00000024990	52669.6	-0.410475	0.247511	-1.65841	0.0972347	0.729805	Down
ENSMUSG00000025396	2535.67	0.695267	0.417343	1.66594	0.0957256	0.729805	Up
ENSMUSG00000026020	264.696	-0.556922	0.33466	-1.66414	0.0960841	0.729805	Down
ENSMUSG00000026172	253.122	-0.462315	0.279443	-1.65442	0.0980427	0.729805	Down
ENSMUSG00000026339	184.384	0.441133	0.263111	1.6766	0.0936207	0.729805	Up
ENSMUSG00000026435	254.427	-0.544049	0.323952	-1.67941	0.0930714	0.729805	Down
ENSMUSG00000026849	619.58	-0.370944	0.222546	-1.66682	0.0955502	0.729805	Down
ENSMUSG00000027364	31.5267	-0.775022	0.46904	-1.65236	0.0984619	0.729805	Down
ENSMUSG00000027465	635.152	0.307873	0.185839	1.65666	0.0975876	0.729805	Up
ENSMUSG00000028051	445.134	0.961508	0.574791	1.6728	0.0943671	0.729805	Up
ENSMUSG00000028070	700.564	-0.445366	0.268272	-1.66013	0.0968885	0.729805	Down
ENSMUSG00000028082	1289.56	0.486758	0.294011	1.65558	0.0978068	0.729805	Up
ENSMUSG00000028189	209.904	0.519362	0.312036	1.66443	0.0960265	0.729805	Up
ENSMUSG00000028617	305.691	0.562394	0.340496	1.65169	0.0985971	0.729805	Up
ENSMUSG00000028861	535.511	-0.581223	0.346924	-1.67536	0.093863	0.729805	Down
ENSMUSG00000028969	380.113	-0.567305	0.342757	-1.65512	0.0978994	0.729805	Down
ENSMUSG00000029388	374.095	-0.42465	0.255275	-1.6635	0.0962129	0.729805	Down
ENSMUSG00000029427	363.498	-0.469271	0.279951	-1.67626	0.0936871	0.729805	Down
ENSMUSG00000029571	2067.59	0.450546	0.271431	1.65989	0.0969363	0.729805	Up
ENSMUSG00000030189	272.398	-0.448847	0.270723	-1.65796	0.0973257	0.729805	Down
ENSMUSG00000030816	604.987	-0.3672	0.218628	-1.67956	0.0930426	0.729805	Down
ENSMUSG00000031066	22.3777	-0.830886	0.501644	-1.65632	0.0976561	0.729805	Down
ENSMUSG00000031153	542.647	-0.470351	0.28453	-1.65308	0.0983144	0.729805	Down
ENSMUSG00000031388	314.237	-0.685298	0.408356	-1.67819	0.0933104	0.729805	Down
ENSMUSG00000031441	872.859	0.58149	0.351273	1.65538	0.0978479	0.729805	Up
ENSMUSG00000031570	347.218	0.370808	0.222276	1.66823	0.0952693	0.729805	Up
ENSMUSG00000031917	148.035	-0.413668	0.250177	-1.6535	0.0982291	0.729805	Down
ENSMUSG00000032042	3018.68	0.440588	0.266586	1.65271	0.0983905	0.729805	Up
ENSMUSG00000032193	2762.8	-0.415968	0.248471	-1.67411	0.094109	0.729805	Down
ENSMUSG00000032869	538.271	-0.393373	0.234692	-1.67612	0.0937142	0.729805	Down
ENSMUSG00000033671	379.724	0.346148	0.20584	1.68164	0.0926391	0.729805	Up
ENSMUSG00000034035	104.094	-0.560033	0.335862	-1.66745	0.0954254	0.729805	Down
ENSMUSG00000034088	8244.97	0.310894	0.186345	1.66838	0.0952401	0.729805	Up
ENSMUSG00000035067	40.4456	-0.665117	0.396883	-1.67585	0.0937674	0.729805	Down
ENSMUSG00000035649	441.066	-0.516692	0.310877	-1.66205	0.0965036	0.729805	Down
ENSMUSG00000035934	17.0107	-0.790764	0.477868	-1.65477	0.0979702	0.729805	Down
ENSMUSG00000036019	92.4577	0.633561	0.382189	1.65772	0.0973743	0.729805	Up
ENSMUSG00000037257	451.474	-0.371208	0.222115	-1.67124	0.094674	0.729805	Down
ENSMUSG00000038564	229.047	-0.460919	0.277374	-1.66173	0.0965678	0.729805	Down
ENSMUSG00000038658	403.144	0.369603	0.222331	1.6624	0.0964328	0.729805	Up
ENSMUSG00000040365	519.646	-0.438194	0.264094	-1.65924	0.0970684	0.729805	Down
ENSMUSG00000041570	221.947	0.488668	0.294489	1.65938	0.09704	0.729805	Up
ENSMUSG00000041915	349.2	0.549651	0.331052	1.66032	0.096851	0.729805	Up
ENSMUSG00000042473	242.262	0.695446	0.41522	1.67489	0.0939565	0.729805	Up
ENSMUSG00000042647	121.045	-0.449654	0.271303	-1.65738	0.0974417	0.729805	Down
ENSMUSG00000043091	1369.61	-0.404814	0.242095	-1.67213	0.0944991	0.729805	Down
ENSMUSG00000044469	474.442	-0.416697	0.251391	-1.65757	0.0974048	0.729805	Down
ENSMUSG00000047909	374.149	-0.457915	0.272871	-1.67814	0.0933203	0.729805	Down
ENSMUSG00000049764	156.457	0.393336	0.235118	1.67293	0.0943417	0.729805	Up
ENSMUSG00000050069	373.449	0.564752	0.33949	1.66353	0.0962066	0.729805	Up
ENSMUSG00000050530	35.1555	0.680991	0.409855	1.66154	0.096605	0.729805	Up
ENSMUSG00000054836	68.6756	-0.645132	0.386712	-1.66825	0.0952662	0.729805	Down
ENSMUSG00000054945	21.1081	-0.781377	0.466729	-1.67416	0.0941	0.729805	Down
ENSMUSG00000057137	92.7794	0.51395	0.307001	1.6741	0.0941114	0.729805	Up
ENSMUSG00000057346	1688.13	-0.366908	0.221419	-1.65708	0.097504	0.729805	Down
ENSMUSG00000058922	450.743	0.548789	0.327387	1.67627	0.0936859	0.729805	Up
ENSMUSG00000060407	9811.18	-0.414863	0.247835	-1.67395	0.0941405	0.729805	Down
ENSMUSG00000061833	1012.34	-0.523862	0.314651	-1.6649	0.0959332	0.729805	Down
ENSMUSG00000062901	806.195	0.496532	0.29847	1.66359	0.096195	0.729805	Up
ENSMUSG00000062981	423.573	-0.467061	0.279258	-1.67251	0.0944241	0.729805	Down
ENSMUSG00000063354	466.342	0.589612	0.356119	1.65566	0.0977907	0.729805	Up
ENSMUSG00000063694	573.424	-0.386178	0.233814	-1.65164	0.0986076	0.729805	Down
ENSMUSG00000064254	619.811	-0.495302	0.296679	-1.66949	0.0950206	0.729805	Down
ENSMUSG00000068328	2473.33	-0.565009	0.341571	-1.65415	0.0980975	0.729805	Down
ENSMUSG00000073888	221.514	-0.731894	0.437077	-1.67452	0.0940285	0.729805	Down
ENSMUSG00000074405	277.936	-0.749007	0.452851	-1.65398	0.0981317	0.729805	Down
ENSMUSG00000075256	18.0027	0.988499	0.588285	1.68031	0.092898	0.729805	Up
ENSMUSG00000079507	200.843	-0.487756	0.293728	-1.66057	0.0967995	0.729805	Down
ENSMUSG00000081205	163.465	0.385597	0.232923	1.65547	0.0978297	0.729805	Up
ENSMUSG00000083692	52.4555	0.525813	0.314506	1.67187	0.0945506	0.729805	Up
ENSMUSG00000084384	842.702	-0.490784	0.297081	-1.65202	0.0985298	0.729805	Down
ENSMUSG00000086054	182.768	-0.660102	0.398665	-1.65578	0.0977662	0.729805	Down
ENSMUSG00000095532	402.711	-0.417634	0.251028	-1.6637	0.0961732	0.729805	Down
ENSMUSG00000096606	72.3642	0.698778	0.415716	1.6809	0.092782	0.729805	Up
ENSMUSG00000100514	58.8696	0.591464	0.355497	1.66377	0.0961588	0.729805	Up
ENSMUSG00000103183	41.0675	-0.839962	0.506631	-1.65794	0.0973303	0.729805	Down
ENSMUSG00000104546	18.9215	0.830697	0.499096	1.6644	0.0960319	0.729805	Up
ENSMUSG00000104960	125.211	-0.74023	0.448165	-1.65169	0.0985973	0.729805	Down
ENSMUSG00000105315	49.7422	-0.729964	0.440071	-1.65874	0.0971684	0.729805	Down
ENSMUSG00000108425	39.044	0.778751	0.46676	1.66842	0.0952324	0.729805	Up
ENSMUSG00000112825	659.058	0.55884	0.33416	1.67237	0.0944511	0.729805	Up
ENSMUSG00000094530	1835.74	0.577411	0.349689	1.65121	0.0986954	0.730009	Up
ENSMUSG00000022844	1317.69	0.298177	0.180647	1.6506	0.0988196	0.730481	Up
ENSMUSG00000101892	114.384	-0.597394	0.361989	-1.65031	0.0988798	0.730482	Down
ENSMUSG00000024955	376.242	-0.780421	0.473426	-1.64845	0.0992598	0.731505	Down
ENSMUSG00000032596	239.545	-0.454977	0.276	-1.64847	0.0992571	0.731505	Down
ENSMUSG00000038611	432.386	-0.396479	0.240463	-1.64882	0.0991853	0.731505	Down
ENSMUSG00000057278	21.2926	-0.800331	0.485347	-1.64899	0.0991503	0.731505	Down
ENSMUSG00000060860	107.38	-0.647334	0.392942	-1.6474	0.0994753	0.732203	Down
ENSMUSG00000062515	91.7513	0.661321	0.40139	1.64758	0.0994392	0.732203	Up
ENSMUSG00000037411	92.4181	1.85755	1.1279	1.64691	0.0995764	0.732503	Up
ENSMUSG00000061118	252.157	-0.396647	0.241004	-1.64581	0.0998023	0.73372	Down
ENSMUSG00000003581	256.432	-0.577988	0.351525	-1.64423	0.100129	0.733895	Down
ENSMUSG00000019917	158.633	0.687969	0.418398	1.64429	0.100115	0.733895	Up
ENSMUSG00000031591	623.406	0.330417	0.200906	1.64464	0.100045	0.733895	Up
ENSMUSG00000057054	441.915	-0.582582	0.354229	-1.64465	0.100043	0.733895	Down
ENSMUSG00000113399	31.4827	-1.34307	0.81666	-1.64458	0.100056	0.733895	Down
ENSMUSG00000064037	167.582	-0.427269	0.260095	-1.64274	0.100436	0.735701	Down
ENSMUSG00000040423	240.561	0.416199	0.253458	1.64208	0.100573	0.735816	Up
ENSMUSG00000081272	2199.98	0.315671	0.192234	1.64212	0.100564	0.735816	Up
ENSMUSG00000031527	179.602	0.443049	0.269994	1.64096	0.100806	0.736186	Up
ENSMUSG00000036885	450.536	0.528502	0.322021	1.6412	0.100755	0.736186	Up
ENSMUSG00000045237	134.057	0.406069	0.247434	1.64112	0.100772	0.736186	Up
ENSMUSG00000063524	2448.56	-0.485423	0.295906	-1.64046	0.100909	0.736494	Down
ENSMUSG00000000902	378.643	-0.46169	0.283923	-1.62611	0.103926	0.737033	Down
ENSMUSG00000003617	30741.7	0.451446	0.277691	1.62572	0.10401	0.737033	Up
ENSMUSG00000014294	590.811	-0.53211	0.326928	-1.6276	0.103609	0.737033	Down
ENSMUSG00000016493	27.4786	-0.602963	0.370628	-1.62687	0.103765	0.737033	Down
ENSMUSG00000019822	506.094	-0.423223	0.258563	-1.63683	0.101666	0.737033	Down
ENSMUSG00000019942	15.4369	0.824987	0.503767	1.63764	0.101498	0.737033	Up
ENSMUSG00000020130	667.693	0.494568	0.304049	1.62661	0.103821	0.737033	Up
ENSMUSG00000020232	641.595	-0.823631	0.504608	-1.63222	0.102633	0.737033	Down
ENSMUSG00000020440	1340.06	-0.85562	0.523992	-1.63289	0.102493	0.737033	Down
ENSMUSG00000020832	337.525	-0.580219	0.354512	-1.63667	0.101699	0.737033	Down
ENSMUSG00000021094	317.749	0.416173	0.256419	1.62302	0.104585	0.737033	Up
ENSMUSG00000021379	14.8596	0.905386	0.552329	1.63921	0.101169	0.737033	Up
ENSMUSG00000021578	357.648	0.30833	0.18924	1.6293	0.103249	0.737033	Up
ENSMUSG00000021814	1676.75	0.337812	0.20745	1.6284	0.10344	0.737033	Up
ENSMUSG00000022856	141.998	0.656784	0.402259	1.63274	0.102524	0.737033	Up
ENSMUSG00000024014	305.063	-0.58512	0.360597	-1.62264	0.104666	0.737033	Down
ENSMUSG00000024095	385.537	0.456729	0.27926	1.6355	0.101945	0.737033	Up
ENSMUSG00000024099	1429.24	-0.36775	0.226037	-1.62695	0.103748	0.737033	Down
ENSMUSG00000024164	118108	0.666853	0.409477	1.62855	0.103409	0.737033	Up
ENSMUSG00000024663	62.8579	0.508	0.309961	1.63892	0.101231	0.737033	Up
ENSMUSG00000024856	832.407	-0.711186	0.43587	-1.63165	0.102754	0.737033	Down
ENSMUSG00000026107	319.224	0.50348	0.307964	1.63487	0.102077	0.737033	Up
ENSMUSG00000026365	14997.2	0.796685	0.486299	1.63826	0.101367	0.737033	Up
ENSMUSG00000026833	37.66	0.637743	0.390096	1.63483	0.102084	0.737033	Up
ENSMUSG00000027259	146.975	0.36459	0.224705	1.62252	0.104691	0.737033	Up
ENSMUSG00000027360	333.164	0.609098	0.374812	1.62508	0.104146	0.737033	Up
ENSMUSG00000027806	410.723	0.441578	0.270935	1.62983	0.103138	0.737033	Up
ENSMUSG00000027940	858.803	0.315974	0.193508	1.63287	0.102496	0.737033	Up
ENSMUSG00000030045	148.024	-0.362777	0.221243	-1.63972	0.101063	0.737033	Down
ENSMUSG00000030275	926.759	0.605531	0.3701	1.63613	0.101812	0.737033	Up
ENSMUSG00000030688	14270.2	-0.489573	0.301671	-1.62287	0.104618	0.737033	Down
ENSMUSG00000030849	501.786	0.352143	0.216252	1.62839	0.103443	0.737033	Up
ENSMUSG00000031375	1662.58	0.45089	0.276473	1.63086	0.102919	0.737033	Up
ENSMUSG00000031618	268.213	0.470017	0.289411	1.62405	0.104366	0.737033	Up
ENSMUSG00000032228	272.365	0.436405	0.267213	1.63317	0.102433	0.737033	Up
ENSMUSG00000033411	92.0875	0.512932	0.313496	1.63617	0.101805	0.737033	Up
ENSMUSG00000035284	379.831	0.650967	0.398776	1.63241	0.102592	0.737033	Up
ENSMUSG00000036552	238.848	-0.423548	0.261011	-1.62272	0.10465	0.737033	Down
ENSMUSG00000036570	5314.03	-0.646537	0.396204	-1.63183	0.102716	0.737033	Down
ENSMUSG00000038412	223.961	-0.412283	0.25235	-1.63377	0.102307	0.737033	Down
ENSMUSG00000038599	199.459	-0.748989	0.460482	-1.62653	0.103836	0.737033	Down
ENSMUSG00000039253	109.516	-0.413063	0.254412	-1.6236	0.104462	0.737033	Down
ENSMUSG00000045827	132.536	0.523921	0.320856	1.63289	0.102493	0.737033	Up
ENSMUSG00000054312	677.498	-0.621628	0.382512	-1.62512	0.104137	0.737033	Down
ENSMUSG00000055866	753.193	-0.675568	0.41294	-1.636	0.101841	0.737033	Down
ENSMUSG00000056201	3403.8	-0.548635	0.335667	-1.63446	0.102162	0.737033	Down
ENSMUSG00000061559	562.837	0.465474	0.286818	1.62289	0.104613	0.737033	Up
ENSMUSG00000061979	201.199	-0.482823	0.297178	-1.62469	0.104228	0.737033	Down
ENSMUSG00000066538	36.9268	0.700722	0.428024	1.63711	0.101608	0.737033	Up
ENSMUSG00000067389	97.7039	-0.867585	0.533607	-1.62589	0.103973	0.737033	Down
ENSMUSG00000068417	120.963	0.629071	0.384104	1.63776	0.101472	0.737033	Up
ENSMUSG00000073867	20.7023	-0.786423	0.483984	-1.62489	0.104185	0.737033	Down
ENSMUSG00000073988	4730.8	0.438031	0.268868	1.62917	0.103277	0.737033	Up
ENSMUSG00000078435	31.6721	-0.650368	0.399509	-1.62792	0.103542	0.737033	Down
ENSMUSG00000094989	673.95	0.432806	0.265511	1.63009	0.103083	0.737033	Up
ENSMUSG00000097378	11.514	-0.952013	0.581383	-1.6375	0.101526	0.737033	Down
ENSMUSG00000111380	13.1561	-0.839733	0.515407	-1.62926	0.103258	0.737033	Down
ENSMUSG00000112366	188.447	-0.465405	0.284933	-1.63339	0.102388	0.737033	Down
ENSMUSG00000112639	52.4147	-0.676403	0.416174	-1.62529	0.1041	0.737033	Down
ENSMUSG00000117113	24.4296	-0.671777	0.41077	-1.63541	0.101963	0.737033	Down
ENSMUSG00000118671	251.059	-0.499147	0.307066	-1.62554	0.104048	0.737033	Down
ENSMUSG00000025006	304.988	0.694543	0.42819	1.62205	0.104794	0.737327	Up
ENSMUSG00000024191	308.388	-0.516232	0.318357	-1.62155	0.1049	0.737378	Down
ENSMUSG00000028420	643.416	0.336382	0.207458	1.62144	0.104923	0.737378	Up
ENSMUSG00000055835	122.294	-0.54757	0.33794	-1.62032	0.105164	0.738645	Down
ENSMUSG00000027533	359.125	0.646155	0.398873	1.61995	0.105243	0.738773	Up
ENSMUSG00000027287	383.687	0.564562	0.348929	1.61799	0.105666	0.739801	Up
ENSMUSG00000028798	960.512	0.400665	0.247739	1.61729	0.105817	0.739801	Up
ENSMUSG00000029471	170.256	-0.39293	0.242882	-1.61778	0.105711	0.739801	Down
ENSMUSG00000036452	517.594	-0.427638	0.26426	-1.61825	0.105609	0.739801	Down
ENSMUSG00000038569	28.6115	-0.718068	0.443961	-1.61741	0.105789	0.739801	Down
ENSMUSG00000041341	480.495	0.448958	0.277511	1.6178	0.105705	0.739801	Up
ENSMUSG00000062582	172.909	-0.697324	0.430913	-1.61825	0.105609	0.739801	Down
ENSMUSG00000024360	1143.63	0.523692	0.323945	1.61661	0.105963	0.739866	Up
ENSMUSG00000031628	344.185	0.442764	0.273947	1.61624	0.106043	0.739866	Up
ENSMUSG00000037110	594.751	0.358062	0.221556	1.61613	0.106067	0.739866	Up
ENSMUSG00000040883	5492.47	-0.629059	0.389242	-1.61611	0.10607	0.739866	Down
ENSMUSG00000037112	84.9418	0.637831	0.394875	1.61527	0.106252	0.740708	Up
ENSMUSG00000003810	467.383	-0.477172	0.296205	-1.61095	0.10719	0.740854	Down
ENSMUSG00000022122	112.975	0.499127	0.30963	1.61201	0.10696	0.740854	Up
ENSMUSG00000024437	37.117	0.685525	0.425115	1.61256	0.106839	0.740854	Up
ENSMUSG00000024811	668.599	0.315831	0.195669	1.61411	0.106504	0.740854	Up
ENSMUSG00000026925	202.924	-0.398251	0.247063	-1.61194	0.106975	0.740854	Down
ENSMUSG00000028998	357.373	-0.510232	0.316694	-1.61112	0.107154	0.740854	Down
ENSMUSG00000030733	820.211	-0.42642	0.26445	-1.61248	0.106858	0.740854	Down
ENSMUSG00000039286	462.822	0.588015	0.364416	1.61358	0.106618	0.740854	Up
ENSMUSG00000039684	73.2909	0.66488	0.412674	1.61115	0.107147	0.740854	Up
ENSMUSG00000044751	954.341	0.514271	0.318932	1.61248	0.106858	0.740854	Up
ENSMUSG00000045427	765.359	0.497636	0.308553	1.6128	0.106787	0.740854	Up
ENSMUSG00000050931	696.761	0.526891	0.326842	1.61207	0.106947	0.740854	Up
ENSMUSG00000061119	72.4658	0.42902	0.266277	1.61118	0.107141	0.740854	Up
ENSMUSG00000085939	32.5322	0.957101	0.593183	1.6135	0.106636	0.740854	Up
ENSMUSG00000106990	80.0734	0.628367	0.389222	1.61442	0.106436	0.740854	Up
ENSMUSG00000026544	305.048	-0.656164	0.407446	-1.61043	0.107303	0.741101	Down
ENSMUSG00000071657	901.091	-0.373681	0.232067	-1.61023	0.107348	0.741101	Down
ENSMUSG00000021413	826.726	0.307591	0.191072	1.60981	0.107439	0.74131	Up
ENSMUSG00000025404	1442.45	-0.329326	0.204792	-1.6081	0.107814	0.743051	Down
ENSMUSG00000110165	28.7096	-0.695342	0.43234	-1.60832	0.107765	0.743051	Down
ENSMUSG00000039753	354.423	0.326443	0.203057	1.60764	0.107914	0.743318	Up
ENSMUSG00000002996	507.618	0.746504	0.464567	1.60688	0.10808	0.743621	Up
ENSMUSG00000078762	46.5341	-0.758343	0.471909	-1.60697	0.108061	0.743621	Down
ENSMUSG00000021908	585.174	0.795917	0.495501	1.60629	0.108211	0.744097	Up
ENSMUSG00000113986	176.112	-0.648035	0.403562	-1.60579	0.10832	0.744427	Down
ENSMUSG00000038346	574.019	-0.528011	0.328978	-1.60501	0.108492	0.745049	Down
ENSMUSG00000100975	36.1823	0.585702	0.364965	1.60482	0.108534	0.745049	Up
ENSMUSG00000026678	325.051	0.695845	0.433766	1.60419	0.108671	0.745148	Up
ENSMUSG00000052488	475.559	-0.521759	0.325216	-1.60435	0.108638	0.745148	Down
ENSMUSG00000060989	510.115	0.549815	0.342815	1.60382	0.108753	0.745287	Up
ENSMUSG00000030207	575.261	0.326167	0.203414	1.60346	0.108833	0.745412	Up
ENSMUSG00000020156	184.713	-0.608732	0.37975	-1.60298	0.108939	0.745527	Down
ENSMUSG00000045316	788.262	-0.391642	0.244344	-1.60283	0.108973	0.745527	Down
ENSMUSG00000115938	428.315	-0.64798	0.404364	-1.60247	0.109052	0.745652	Down
ENSMUSG00000030161	3688.56	0.401293	0.250488	1.60205	0.109145	0.745868	Up
ENSMUSG00000020590	357.248	0.449312	0.280654	1.60094	0.10939	0.746706	Up
ENSMUSG00000026750	917.591	0.401735	0.250944	1.60089	0.1094	0.746706	Up
ENSMUSG00000082195	52.7807	0.695708	0.434639	1.60066	0.109453	0.746706	Up
ENSMUSG00000027999	263.174	0.407537	0.254725	1.59991	0.109618	0.747414	Up
ENSMUSG00000024413	1979.38	0.4814	0.30101	1.59928	0.109758	0.747529	Up
ENSMUSG00000096910	95.6851	-0.419198	0.26211	-1.59932	0.10975	0.747529	Down
ENSMUSG00000022637	119.761	0.54766	0.34251	1.59896	0.109829	0.747588	Up
ENSMUSG00000039768	865.284	-0.312757	0.195683	-1.59828	0.10998	0.748055	Down
ENSMUSG00000055897	385.456	-0.547249	0.342437	-1.5981	0.110021	0.748055	Down
ENSMUSG00000021967	470.49	-0.859665	0.538335	-1.5969	0.110289	0.748094	Down
ENSMUSG00000027160	38.4433	-0.685632	0.429232	-1.59735	0.110189	0.748094	Down
ENSMUSG00000032690	110.884	-0.537634	0.336718	-1.59669	0.110335	0.748094	Down
ENSMUSG00000035572	281.667	0.534381	0.334556	1.59729	0.110202	0.748094	Up
ENSMUSG00000041828	1060.32	0.559465	0.350305	1.59708	0.110248	0.748094	Up
ENSMUSG00000002205	352.397	0.336747	0.211302	1.59367	0.111009	0.748314	Up
ENSMUSG00000015149	1101.85	-0.4624	0.290328	-1.59268	0.111232	0.748314	Down
ENSMUSG00000020661	425.122	0.298108	0.187239	1.59213	0.111356	0.748314	Up
ENSMUSG00000021113	99.7249	-0.425483	0.266839	-1.59453	0.110818	0.748314	Down
ENSMUSG00000021196	41.0386	0.555403	0.348019	1.5959	0.110512	0.748314	Up
ENSMUSG00000024122	311.809	0.55517	0.348825	1.59154	0.111487	0.748314	Up
ENSMUSG00000024395	1368.51	-0.594336	0.372329	-1.59626	0.11043	0.748314	Down
ENSMUSG00000024679	21.8811	0.670604	0.421138	1.59236	0.111304	0.748314	Up
ENSMUSG00000026395	107.803	0.436631	0.273777	1.59484	0.110748	0.748314	Up
ENSMUSG00000029821	185.133	-0.411939	0.258957	-1.59076	0.111664	0.748314	Down
ENSMUSG00000030780	333.736	-0.346097	0.217089	-1.59426	0.110877	0.748314	Down
ENSMUSG00000031561	189.521	0.615834	0.386334	1.59404	0.110926	0.748314	Up
ENSMUSG00000032812	925.222	-0.42467	0.266937	-1.5909	0.111633	0.748314	Down
ENSMUSG00000033862	305.085	-0.496489	0.311779	-1.59244	0.111287	0.748314	Down
ENSMUSG00000037949	190.676	0.540111	0.339499	1.5909	0.111631	0.748314	Up
ENSMUSG00000039218	5574.23	0.27228	0.170847	1.59371	0.111001	0.748314	Up
ENSMUSG00000042831	233.425	-0.626454	0.393669	-1.59132	0.111537	0.748314	Down
ENSMUSG00000054021	220.571	-0.398439	0.250176	-1.59263	0.111243	0.748314	Down
ENSMUSG00000085501	21.9822	-0.669424	0.420571	-1.5917	0.111451	0.748314	Down
ENSMUSG00000105509	26.1119	-0.799233	0.501112	-1.59492	0.11073	0.748314	Down
ENSMUSG00000107951	309.748	-0.666739	0.418042	-1.59491	0.110733	0.748314	Down
ENSMUSG00000028247	312.297	-0.43354	0.272597	-1.59041	0.111743	0.748432	Down
ENSMUSG00000014498	404.436	0.654454	0.411762	1.5894	0.11197	0.748675	Up
ENSMUSG00000028069	139.967	-0.471056	0.296469	-1.58888	0.112086	0.748675	Down
ENSMUSG00000044783	2156.59	-0.531749	0.334534	-1.58952	0.111942	0.748675	Down
ENSMUSG00000053846	219.296	0.68288	0.429573	1.58967	0.111909	0.748675	Up
ENSMUSG00000060938	465.345	-0.541855	0.341056	-1.58876	0.112116	0.748675	Down
ENSMUSG00000101609	46.0846	-0.805046	0.506763	-1.5886	0.11215	0.748675	Down
ENSMUSG00000034771	326.66	-0.813896	0.512598	-1.58779	0.112335	0.749496	Down
ENSMUSG00000011305	307.13	-0.507874	0.320003	-1.58709	0.112492	0.749689	Down
ENSMUSG00000021178	1281.37	0.427891	0.26965	1.58684	0.112549	0.749689	Up
ENSMUSG00000025868	1075.81	-0.393717	0.248049	-1.58726	0.112454	0.749689	Down
ENSMUSG00000053091	75.3053	-0.461719	0.291199	-1.58558	0.112834	0.751174	Down
ENSMUSG00000070427	214.178	0.483825	0.305288	1.58482	0.113008	0.751917	Up
ENSMUSG00000000056	806.719	0.522777	0.331531	1.57686	0.114829	0.752089	Up
ENSMUSG00000001467	3598.66	0.374364	0.23845	1.56999	0.116417	0.752089	Up
ENSMUSG00000009376	995.359	0.446271	0.282426	1.58014	0.114076	0.752089	Up
ENSMUSG00000014905	850.18	0.544251	0.344507	1.5798	0.114153	0.752089	Up
ENSMUSG00000016495	137.114	-0.478102	0.305612	-1.56441	0.117721	0.752089	Down
ENSMUSG00000019368	2129.22	0.312632	0.198763	1.57289	0.115744	0.752089	Up
ENSMUSG00000019505	8806.31	0.267659	0.17108	1.56453	0.117694	0.752089	Up
ENSMUSG00000019842	53.3958	-0.560463	0.35597	-1.57447	0.11538	0.752089	Down
ENSMUSG00000020922	395.042	-0.42099	0.268442	-1.56827	0.116818	0.752089	Down
ENSMUSG00000021699	39.0319	0.629919	0.399144	1.57818	0.114525	0.752089	Up
ENSMUSG00000021835	53.8077	-0.763673	0.486409	-1.57002	0.11641	0.752089	Down
ENSMUSG00000023249	827.092	-0.342154	0.21668	-1.57907	0.11432	0.752089	Down
ENSMUSG00000023349	16.4625	0.730848	0.466095	1.56802	0.116876	0.752089	Up
ENSMUSG00000024096	400.835	-0.337804	0.215378	-1.56843	0.116782	0.752089	Down
ENSMUSG00000024298	791.362	0.37278	0.237122	1.5721	0.115928	0.752089	Up
ENSMUSG00000024383	266.524	0.494612	0.316124	1.56461	0.117674	0.752089	Up
ENSMUSG00000024462	68.1318	-0.675291	0.431606	-1.5646	0.117677	0.752089	Down
ENSMUSG00000024949	1688.45	-0.488912	0.311778	-1.56814	0.116848	0.752089	Down
ENSMUSG00000025076	375.669	-0.365645	0.23134	-1.58055	0.113981	0.752089	Down
ENSMUSG00000025317	850.745	-0.427153	0.273295	-1.56297	0.118059	0.752089	Down
ENSMUSG00000025809	2305.84	0.297192	0.188506	1.57656	0.114896	0.752089	Up
ENSMUSG00000025912	10.9072	0.969868	0.614405	1.57855	0.11444	0.752089	Up
ENSMUSG00000026260	2699.69	-0.457446	0.290434	-1.57504	0.115247	0.752089	Down
ENSMUSG00000026473	17396.1	-0.266019	0.169577	-1.56872	0.116712	0.752089	Down
ENSMUSG00000026610	25.442	-0.990353	0.633096	-1.5643	0.117747	0.752089	Down
ENSMUSG00000026853	410.46	-0.365271	0.230967	-1.58149	0.113767	0.752089	Down
ENSMUSG00000027007	574.37	0.349926	0.222409	1.57334	0.11564	0.752089	Up
ENSMUSG00000028433	537.111	-0.369782	0.236433	-1.564	0.117817	0.752089	Down
ENSMUSG00000028465	1576.62	-0.500236	0.31992	-1.56363	0.117905	0.752089	Down
ENSMUSG00000028741	151.788	-0.402095	0.254899	-1.57747	0.114688	0.752089	Down
ENSMUSG00000028766	240.765	-0.452452	0.287375	-1.57443	0.115388	0.752089	Down
ENSMUSG00000029110	1051.88	0.577815	0.367671	1.57155	0.116054	0.752089	Up
ENSMUSG00000029372	13.1298	-1.20831	0.772903	-1.56334	0.117972	0.752089	Down
ENSMUSG00000029759	790.876	0.362792	0.230189	1.57606	0.115011	0.752089	Up
ENSMUSG00000031590	243.484	0.341849	0.216332	1.58021	0.114059	0.752089	Up
ENSMUSG00000032064	342.16	0.518987	0.330339	1.57108	0.116165	0.752089	Up
ENSMUSG00000032298	116.802	-0.620763	0.392046	-1.5834	0.113331	0.752089	Down
ENSMUSG00000032399	7199.69	0.395229	0.251711	1.57017	0.116376	0.752089	Up
ENSMUSG00000032705	173.875	-0.361841	0.231469	-1.56324	0.117997	0.752089	Down
ENSMUSG00000033111	184.456	-0.407801	0.259309	-1.57265	0.1158	0.752089	Down
ENSMUSG00000034345	457.922	-0.461629	0.293554	-1.57255	0.115823	0.752089	Down
ENSMUSG00000037366	1877.82	-0.324516	0.20744	-1.56439	0.117727	0.752089	Down
ENSMUSG00000037742	40196	0.384508	0.244179	1.5747	0.115326	0.752089	Up
ENSMUSG00000038042	27.4156	-0.703749	0.446129	-1.57746	0.11469	0.752089	Down
ENSMUSG00000038241	227.395	-0.592542	0.376227	-1.57496	0.115266	0.752089	Down
ENSMUSG00000038500	181.653	-0.478695	0.303279	-1.5784	0.114474	0.752089	Down
ENSMUSG00000038876	66.894	0.572608	0.3637	1.5744	0.115396	0.752089	Up
ENSMUSG00000039041	310.174	-0.762221	0.486243	-1.56757	0.116981	0.752089	Down
ENSMUSG00000039671	478.026	-0.400864	0.256168	-1.56485	0.117619	0.752089	Down
ENSMUSG00000039899	27.0217	0.693488	0.442725	1.56641	0.117254	0.752089	Up
ENSMUSG00000040928	360.174	0.309088	0.197351	1.56618	0.117307	0.752089	Up
ENSMUSG00000043131	498.693	0.41425	0.261934	1.5815	0.113763	0.752089	Up
ENSMUSG00000043740	28.5539	0.660718	0.420292	1.57204	0.11594	0.752089	Up
ENSMUSG00000045980	214.955	-0.412604	0.262854	-1.56971	0.116483	0.752089	Down
ENSMUSG00000047037	13.1914	0.8274	0.527516	1.56848	0.116769	0.752089	Up
ENSMUSG00000047459	1902.11	-0.548542	0.35044	-1.56529	0.117514	0.752089	Down
ENSMUSG00000047473	54.0633	0.507153	0.323709	1.56669	0.117186	0.752089	Up
ENSMUSG00000049439	142.36	0.382613	0.244319	1.56604	0.11734	0.752089	Up
ENSMUSG00000049969	183.986	0.404798	0.258717	1.56463	0.117669	0.752089	Up
ENSMUSG00000053113	453.291	0.925606	0.586569	1.578	0.114566	0.752089	Up
ENSMUSG00000054263	4777.29	-0.571232	0.361369	-1.58074	0.113937	0.752089	Down
ENSMUSG00000055531	484.977	0.388934	0.246954	1.57492	0.115274	0.752089	Up
ENSMUSG00000055923	173.169	-0.424466	0.269169	-1.57695	0.114808	0.752089	Down
ENSMUSG00000058152	69.8634	0.648417	0.411572	1.57546	0.11515	0.752089	Up
ENSMUSG00000061286	421.642	-0.635232	0.401932	-1.58044	0.114005	0.752089	Down
ENSMUSG00000062127	40.2349	0.554422	0.35299	1.57065	0.116265	0.752089	Up
ENSMUSG00000062210	26.9328	0.627385	0.398411	1.57472	0.115322	0.752089	Up
ENSMUSG00000068250	264.681	-0.465052	0.294652	-1.57831	0.114495	0.752089	Down
ENSMUSG00000068299	203.433	-0.409927	0.259313	-1.58082	0.11392	0.752089	Down
ENSMUSG00000078671	438.748	0.298082	0.190587	1.56402	0.117812	0.752089	Up
ENSMUSG00000078716	34.5716	-0.544434	0.346515	-1.57117	0.116143	0.752089	Down
ENSMUSG00000080977	82.7688	-0.53489	0.339558	-1.57526	0.115198	0.752089	Down
ENSMUSG00000081888	50.6248	0.555929	0.351672	1.58082	0.11392	0.752089	Up
ENSMUSG00000082876	132.597	-0.432256	0.275208	-1.57065	0.116264	0.752089	Down
ENSMUSG00000089876	156.07	-0.486115	0.307861	-1.57901	0.114334	0.752089	Down
ENSMUSG00000100213	20.4445	-0.669321	0.425632	-1.57254	0.115826	0.752089	Down
ENSMUSG00000102055	10.4802	-0.991855	0.628103	-1.57913	0.114307	0.752089	Down
ENSMUSG00000102976	78.4955	0.567979	0.361562	1.5709	0.116205	0.752089	Up
ENSMUSG00000107516	34.1202	0.574742	0.36395	1.57918	0.114295	0.752089	Up
ENSMUSG00000110105	18.4912	-0.722474	0.457951	-1.57762	0.114652	0.752089	Down
ENSMUSG00000110945	16.1587	-0.741375	0.472747	-1.56823	0.116828	0.752089	Down
ENSMUSG00000021670	1906.68	-0.461799	0.296021	-1.56002	0.118755	0.752602	Down
ENSMUSG00000028439	96.5513	-0.487886	0.312339	-1.56204	0.118278	0.752602	Down
ENSMUSG00000028542	250.811	0.601232	0.385643	1.55904	0.118987	0.752602	Up
ENSMUSG00000029231	59.9283	0.584894	0.374922	1.56004	0.11875	0.752602	Up
ENSMUSG00000031196	107.756	0.699684	0.448685	1.55941	0.118899	0.752602	Up
ENSMUSG00000034438	48.4789	-0.580933	0.372371	-1.56009	0.118738	0.752602	Down
ENSMUSG00000035674	1638.16	-0.587075	0.376386	-1.55977	0.118815	0.752602	Down
ENSMUSG00000041203	1088.03	-0.645234	0.413132	-1.56181	0.118332	0.752602	Down
ENSMUSG00000042680	348.154	0.671868	0.430771	1.55969	0.118834	0.752602	Up
ENSMUSG00000048701	444.169	0.337732	0.216641	1.55895	0.119008	0.752602	Up
ENSMUSG00000052384	76.7939	-0.45362	0.290349	-1.56233	0.118211	0.752602	Down
ENSMUSG00000056216	776.367	0.387002	0.247879	1.56125	0.118465	0.752602	Up
ENSMUSG00000110206	130.936	-0.597645	0.383164	-1.55977	0.118815	0.752602	Down
ENSMUSG00000112216	22.998	0.682549	0.437378	1.56055	0.11863	0.752602	Up
ENSMUSG00000030341	1421.21	0.41692	0.26749	1.55864	0.119081	0.75267	Up
ENSMUSG00000035299	30.3287	0.713874	0.458176	1.55808	0.119215	0.752894	Up
ENSMUSG00000115186	100.771	-0.688828	0.442132	-1.55797	0.119241	0.752894	Down
ENSMUSG00000024359	6121.64	0.458229	0.29417	1.5577	0.119305	0.752904	Up
ENSMUSG00000022191	183.491	-0.349401	0.224403	-1.55702	0.119465	0.753251	Down
ENSMUSG00000064120	2516.47	-0.428298	0.275089	-1.55694	0.119484	0.753251	Down
ENSMUSG00000029162	5145.3	-0.442179	0.284106	-1.55639	0.119616	0.753694	Down
ENSMUSG00000003190	81.139	-0.792608	0.511054	-1.55093	0.120919	0.754254	Down
ENSMUSG00000006057	697.311	-0.563926	0.363757	-1.55028	0.121074	0.754254	Down
ENSMUSG00000010609	2585.2	-0.438587	0.282316	-1.55353	0.120296	0.754254	Down
ENSMUSG00000024870	1726.35	-0.480285	0.308734	-1.55566	0.119789	0.754254	Down
ENSMUSG00000026360	42.0683	0.513704	0.330508	1.55428	0.120116	0.754254	Up
ENSMUSG00000027070	49.918	-0.696303	0.448956	-1.55094	0.120917	0.754254	Down
ENSMUSG00000030754	1283.86	0.40832	0.263363	1.55041	0.121044	0.754254	Up
ENSMUSG00000031379	202.641	0.389455	0.250565	1.55431	0.120111	0.754254	Up
ENSMUSG00000032388	382.867	0.315478	0.202881	1.55499	0.119948	0.754254	Up
ENSMUSG00000035367	273.959	-0.467605	0.301297	-1.55197	0.120669	0.754254	Down
ENSMUSG00000037172	130.423	0.446636	0.287728	1.55229	0.120593	0.754254	Up
ENSMUSG00000038591	229.884	0.535532	0.345376	1.55058	0.121003	0.754254	Up
ENSMUSG00000040483	157.124	-0.408196	0.262507	-1.55499	0.119949	0.754254	Down
ENSMUSG00000042396	520.302	0.486613	0.313154	1.55391	0.120206	0.754254	Up
ENSMUSG00000046567	50.8012	-0.47991	0.309008	-1.55307	0.120407	0.754254	Down
ENSMUSG00000046862	68.1341	-0.444247	0.286439	-1.55093	0.120917	0.754254	Down
ENSMUSG00000047735	219.554	-0.330521	0.212597	-1.55468	0.120022	0.754254	Down
ENSMUSG00000072235	172.778	-0.512627	0.330151	-1.55271	0.120493	0.754254	Down
ENSMUSG00000089847	115.085	-0.518581	0.334155	-1.55192	0.120682	0.754254	Down
ENSMUSG00000094683	378.745	0.604261	0.389098	1.55298	0.120428	0.754254	Up
ENSMUSG00000116562	98.1352	-0.555935	0.358331	-1.55146	0.120792	0.754254	Down
ENSMUSG00000118283	179.852	0.636456	0.409541	1.55407	0.120167	0.754254	Up
ENSMUSG00000028007	257.099	0.617886	0.398682	1.54982	0.121185	0.754556	Up
ENSMUSG00000022636	867.851	0.286319	0.184851	1.54892	0.121402	0.755133	Up
ENSMUSG00000025347	13537.4	-0.430607	0.277972	-1.5491	0.121357	0.755133	Down
ENSMUSG00000044986	3543.4	-0.459682	0.29699	-1.5478	0.12167	0.75641	Down
ENSMUSG00000006273	565.556	0.379014	0.245006	1.54696	0.121873	0.756511	Up
ENSMUSG00000009772	201.03	-0.684811	0.442579	-1.54732	0.121787	0.756511	Down
ENSMUSG00000027071	23.9865	-0.852845	0.551266	-1.54707	0.121847	0.756511	Down
ENSMUSG00000099875	178.567	0.713428	0.461334	1.54645	0.121997	0.756892	Up
ENSMUSG00000002032	1315.23	-0.599483	0.387765	-1.546	0.122105	0.757179	Down
ENSMUSG00000117405	30.2748	-0.778616	0.503745	-1.54566	0.122187	0.757299	Down
ENSMUSG00000001524	210.919	-0.531583	0.344592	-1.54265	0.122917	0.757461	Down
ENSMUSG00000002416	297.363	-0.50304	0.326028	-1.54294	0.122846	0.757461	Down
ENSMUSG00000018654	22.6226	0.813598	0.526737	1.5446	0.122443	0.757461	Up
ENSMUSG00000021282	3575.7	0.327407	0.212196	1.54295	0.122844	0.757461	Up
ENSMUSG00000022235	1632.11	-0.451102	0.292242	-1.54359	0.122687	0.757461	Down
ENSMUSG00000024841	280.774	-0.307594	0.199329	-1.54315	0.122795	0.757461	Down
ENSMUSG00000031907	38.6829	-0.62337	0.403934	-1.54325	0.122771	0.757461	Down
ENSMUSG00000032712	500.289	-0.386541	0.250168	-1.54512	0.122316	0.757461	Down
ENSMUSG00000037905	442.655	-0.346792	0.224526	-1.54455	0.122455	0.757461	Down
ENSMUSG00000063428	323.736	-0.43584	0.282563	-1.54245	0.122963	0.757461	Down
ENSMUSG00000063739	124.098	-0.516682	0.334635	-1.54402	0.122584	0.757461	Down
ENSMUSG00000069516	449.637	0.324486	0.210274	1.54316	0.122792	0.757461	Up
ENSMUSG00000011179	337.347	-0.375744	0.244134	-1.53909	0.123782	0.757515	Down
ENSMUSG00000022043	38.0953	0.572689	0.371717	1.54066	0.1234	0.757515	Up
ENSMUSG00000022463	1058.29	-0.43253	0.280894	-1.53983	0.123601	0.757515	Down
ENSMUSG00000024273	133.6	-0.528386	0.343125	-1.53992	0.123579	0.757515	Down
ENSMUSG00000025017	972.53	0.325437	0.211449	1.53908	0.123784	0.757515	Up
ENSMUSG00000026295	1111.15	-0.431585	0.28005	-1.5411	0.123293	0.757515	Down
ENSMUSG00000029171	89.4232	0.474926	0.308423	1.53985	0.123597	0.757515	Up
ENSMUSG00000032422	244.579	0.349568	0.227009	1.53989	0.123588	0.757515	Up
ENSMUSG00000042133	554.875	-0.375427	0.243446	-1.54214	0.12304	0.757515	Down
ENSMUSG00000050428	104.96	-0.507867	0.329877	-1.53957	0.123666	0.757515	Down
ENSMUSG00000102059	44.7856	-0.916511	0.594794	-1.54089	0.123344	0.757515	Down
ENSMUSG00000105909	22.3631	-1.08988	0.70709	-1.54136	0.123229	0.757515	Down
ENSMUSG00000108207	91.7964	-0.631442	0.410083	-1.53979	0.123611	0.757515	Down
ENSMUSG00000029310	539.149	-0.355251	0.230866	-1.53877	0.12386	0.757595	Down
ENSMUSG00000069049	827.726	0.301836	0.196243	1.53807	0.124031	0.758258	Up
ENSMUSG00000027950	37.4991	-0.576441	0.374961	-1.53734	0.124211	0.758692	Down
ENSMUSG00000030217	39.9754	0.566759	0.368679	1.53727	0.124227	0.758692	Up
ENSMUSG00000001632	316.76	-0.40522	0.264206	-1.53373	0.125096	0.759915	Down
ENSMUSG00000011306	287.161	-0.3192	0.208118	-1.53374	0.125093	0.759915	Down
ENSMUSG00000021756	1722.03	0.387636	0.252412	1.53573	0.124605	0.759915	Up
ENSMUSG00000022635	484.787	-0.48	0.31252	-1.5359	0.124563	0.759915	Down
ENSMUSG00000030091	388.488	0.334915	0.218151	1.53525	0.124723	0.759915	Up
ENSMUSG00000033808	173.78	-0.417507	0.272359	-1.53293	0.125293	0.759915	Down
ENSMUSG00000035202	790.417	-0.459879	0.30001	-1.53288	0.125305	0.759915	Down
ENSMUSG00000042747	922.829	-0.642822	0.419322	-1.533	0.125275	0.759915	Down
ENSMUSG00000053358	16.6961	0.720598	0.4697	1.53417	0.124989	0.759915	Up
ENSMUSG00000062014	422.156	0.396941	0.258867	1.53338	0.125182	0.759915	Up
ENSMUSG00000072941	779.905	-0.499344	0.325388	-1.53461	0.12488	0.759915	Down
ENSMUSG00000086390	1224.02	-0.70963	0.462744	-1.53353	0.125146	0.759915	Down
ENSMUSG00000096156	122.074	0.531875	0.346597	1.53456	0.124892	0.759915	Up
ENSMUSG00000111942	424.236	0.725372	0.473002	1.53355	0.12514	0.759915	Up
[truncated: 10,875 more rows]

## Sheet: zt12.diffexpr_padj_results
ENSEMBLID	baseMean	log2FoldChange	lfcSE	stat	pvalue	padj	threshold
ENSMUSG00000029752	257.866	3.34223	0.57696	5.79283	6.92e-09	8.9e-05	Up
ENSMUSG00000055254	115.869	-3.63805	0.652666	-5.57414	2.49e-08	0.000159948	Down
ENSMUSG00000049109	176.675	-4.82351	0.970815	-4.96852	6.75e-07	0.0023974	Down
ENSMUSG00000110353	246.363	2.40104	0.485151	4.94907	7.46e-07	0.0023974	Up
ENSMUSG00000063929	1116.83	1.69078	0.345374	4.89551	9.81e-07	0.00252186	Up
ENSMUSG00000109473	63.7086	2.80876	0.598361	4.69408	2.68e-06	0.00573997	Up
ENSMUSG00000054863	12.9922	-3.47958	0.754406	-4.61234	3.98e-06	0.0073147	Down
ENSMUSG00000024697	141.59	-2.53805	0.592194	-4.28584	1.82e-05	0.0234118	Down
ENSMUSG00000045776	172.793	-2.34938	0.545248	-4.30883	1.64e-05	0.0234118	Down
ENSMUSG00000105987	98.9838	1.90915	0.440429	4.33476	1.46e-05	0.0234118	Up
ENSMUSG00000044645	54.6017	1.92464	0.460094	4.18313	2.88e-05	0.0336137	Up
ENSMUSG00000021789	99.754	1.84364	0.473963	3.88984	0.00010031	0.0907022	Up
ENSMUSG00000035948	71.3485	-2.39443	0.615131	-3.89256	9.92e-05	0.0907022	Down
ENSMUSG00000066000	245.289	-3.31683	0.855122	-3.87878	0.00010498	0.0907022	Down
ENSMUSG00000108368	41.5631	2.19526	0.566241	3.8769	0.000105796	0.0907022	Up
ENSMUSG00000030257	22.0504	1.86703	0.484785	3.85126	0.000117512	0.0944503	Up
ENSMUSG00000070605	237.405	-3.27993	0.865325	-3.79041	0.000150399	0.107452	Down
ENSMUSG00000086136	43.5484	-2.13726	0.563108	-3.79548	0.00014736	0.107452	Down
ENSMUSG00000097124	112.641	-3.02164	0.806403	-3.74705	0.000178924	0.121103	Down
ENSMUSG00000024987	105.291	-3.69257	0.991573	-3.72396	0.000196125	0.124796	Down
ENSMUSG00000109291	65.0214	1.45467	0.391643	3.71427	0.000203789	0.124796	Up
ENSMUSG00000067916	117.43	-3.10584	0.842834	-3.68499	0.00022871	0.128497	Down
ENSMUSG00000083304	36.4284	-3.48839	0.946965	-3.68376	0.000229816	0.128497	Down
ENSMUSG00000002944	977.838	-3.18918	0.884443	-3.60586	0.000311116	0.151411	Down
ENSMUSG00000039601	158.423	-1.89242	0.525634	-3.60027	0.000317892	0.151411	Down
ENSMUSG00000050663	39.9916	-2.86125	0.791629	-3.61439	0.000301055	0.151411	Down
ENSMUSG00000108083	1817.57	2.0859	0.57879	3.6039	0.000313482	0.151411	Up
ENSMUSG00000029254	121.945	-3.1667	0.887108	-3.56969	0.000357405	0.164151	Down
ENSMUSG00000049086	7.15756	-2.78402	0.788147	-3.53236	0.000411868	0.182642	Down
ENSMUSG00000052512	329.615	-1.13159	0.32522	-3.47945	0.000502443	0.215381	Down
ENSMUSG00000081207	487.312	-2.32337	0.672485	-3.45491	0.000550484	0.228362	Down
ENSMUSG00000038894	355.36	1.65268	0.479662	3.44552	0.000569968	0.229056	Up
ENSMUSG00000066361	25.1536	2.35861	0.689734	3.41959	0.000627156	0.244401	Up
ENSMUSG00000020429	1314.25	2.17195	0.637041	3.40943	0.000650987	0.246226	Up
ENSMUSG00000090090	305.416	-2.9319	0.862394	-3.39972	0.00067454	0.247845	Down
ENSMUSG00000111326	15.7151	-2.29113	0.677253	-3.38298	0.000717038	0.256142	Down
ENSMUSG00000038692	18.5951	-1.69413	0.502188	-3.3735	0.000742194	0.257962	Down
ENSMUSG00000039621	86.4417	-1.81426	0.539085	-3.36543	0.000764231	0.258632	Down
ENSMUSG00000022010	1092.02	-2.54693	0.761884	-3.34294	0.000828958	0.273344	Down
ENSMUSG00000008822	49.0247	-1.31992	0.402944	-3.2757	0.00105399	0.322052	Down
ENSMUSG00000024640	13.9681	1.75952	0.538138	3.26964	0.00107685	0.322052	Up
ENSMUSG00000036006	50.9082	-1.24228	0.378554	-3.28164	0.00103206	0.322052	Down
ENSMUSG00000047746	19.7795	-1.89236	0.57596	-3.28558	0.00101774	0.322052	Down
ENSMUSG00000020205	1524.7	-1.85915	0.571376	-3.25381	0.00113867	0.332802	Down
ENSMUSG00000094145	48.3793	-2.34945	0.725873	-3.23672	0.00120913	0.345543	Down
ENSMUSG00000027533	166.796	1.79461	0.563048	3.18732	0.00143599	0.39291	Up
ENSMUSG00000108822	35.5313	1.43556	0.450153	3.18904	0.00142744	0.39291	Up
ENSMUSG00000023057	1785.57	-1.91604	0.604085	-3.1718	0.00151498	0.405889	Down
ENSMUSG00000029663	9.21114	-2.91015	0.922458	-3.15478	0.00160621	0.413118	Down
ENSMUSG00000035268	65.7196	-1.5278	0.484241	-3.15504	0.00160476	0.413118	Down
ENSMUSG00000017778	86.1807	-1.22588	0.391359	-3.13237	0.00173402	0.428837	Down
ENSMUSG00000114469	56.685	-2.7906	0.88957	-3.13702	0.00170673	0.428837	Down
ENSMUSG00000037025	238.909	-1.73036	0.554962	-3.11798	0.00182097	0.440796	Down
ENSMUSG00000078496	191.95	-2.45011	0.787016	-3.11316	0.00185093	0.440796	Down
ENSMUSG00000046160	15.6619	-1.95225	0.629548	-3.10104	0.00192843	0.450902	Down
ENSMUSG00000023073	1215.86	-1.77857	0.575214	-3.09201	0.00198807	0.456545	Down
ENSMUSG00000000275	1263.95	0.88674	0.288026	3.07868	0.00207918	0.46023	Up
ENSMUSG00000038768	170.672	-2.33775	0.759105	-3.07961	0.00207273	0.46023	Down
ENSMUSG00000096688	36262.5	-2.1794	0.708957	-3.07409	0.00211148	0.46023	Down
ENSMUSG00000020034	330.63	0.879645	0.28918	3.04186	0.00235118	0.48768	Up
ENSMUSG00000031669	8.51468	-1.99986	0.655506	-3.05086	0.00228185	0.48768	Down
ENSMUSG00000112758	72.1025	1.16448	0.382227	3.04658	0.00231463	0.48768	Up
ENSMUSG00000094156	33.2189	-1.90892	0.633126	-3.01508	0.00256915	0.524434	Down
ENSMUSG00000002633	11.5192	-2.09922	0.697532	-3.0095	0.00261682	0.525817	Down
ENSMUSG00000027559	70212.4	-2.05585	0.688173	-2.9874	0.0028136	0.548227	Down
ENSMUSG00000115099	21.8292	-2.53919	0.849508	-2.98901	0.00279884	0.548227	Down
ENSMUSG00000061540	3862.62	3.36129	1.12987	2.97493	0.00293057	0.558051	Up
ENSMUSG00000078817	698.41	1.46315	0.492175	2.97282	0.00295081	0.558051	Up
ENSMUSG00000023959	70.3452	-1.63596	0.551901	-2.96422	0.00303453	0.565567	Down
ENSMUSG00000047757	19.5663	-2.60429	0.883534	-2.94759	0.00320265	0.588372	Down
ENSMUSG00000037348	672.236	-1.07827	0.366946	-2.93851	0.00329795	0.597347	Down
ENSMUSG00000025153	2500.41	-2.72112	0.931739	-2.92048	0.00349497	0.615689	Down
ENSMUSG00000057614	79.1112	-2.3132	0.791858	-2.92123	0.00348651	0.615689	Down
ENSMUSG00000027762	604.375	-1.53589	0.527789	-2.91004	0.00361387	0.622286	Down
ENSMUSG00000035498	55.135	-1.3185	0.453627	-2.90658	0.00365402	0.622286	Down
ENSMUSG00000038393	2016.06	1.89992	0.654115	2.90457	0.00367758	0.622286	Up
ENSMUSG00000008035	210.337	-1.46172	0.509091	-2.87124	0.0040886	0.625944	Down
ENSMUSG00000020212	15.7123	-1.72148	0.59548	-2.89092	0.00384119	0.625944	Down
ENSMUSG00000030302	12.1796	-1.88563	0.655584	-2.87626	0.00402414	0.625944	Down
ENSMUSG00000063245	56.2634	-2.13029	0.740124	-2.87829	0.00399833	0.625944	Down
ENSMUSG00000064602	8.2053	-2.67273	0.930705	-2.87173	0.00408233	0.625944	Down
ENSMUSG00000097451	9.65305	-1.88482	0.653972	-2.88211	0.00395025	0.625944	Down
ENSMUSG00000104204	19.695	-2.39847	0.83434	-2.87469	0.00404425	0.625944	Down
ENSMUSG00000109141	8.35943	-2.22348	0.771898	-2.88053	0.00397003	0.625944	Down
ENSMUSG00000057722	58.9986	1.66797	0.583508	2.85853	0.00425612	0.642193	Up
ENSMUSG00000110597	21.2534	-2.05907	0.721045	-2.85567	0.0042946	0.642193	Down
ENSMUSG00000041293	111.546	1.91791	0.676744	2.83403	0.0045965	0.669425	Up
ENSMUSG00000041323	12.1722	1.62766	0.574805	2.83167	0.00463059	0.669425	Up
ENSMUSG00000056035	6928.25	-1.84106	0.650205	-2.83151	0.00463288	0.669425	Down
ENSMUSG00000020917	3929.94	-1.34276	0.475825	-2.82197	0.00477294	0.677415	Down
ENSMUSG00000063919	98.0807	1.58556	0.562554	2.8185	0.00482486	0.677415	Up
ENSMUSG00000090674	5.68634	-2.61405	0.927927	-2.81708	0.0048462	0.677415	Down
ENSMUSG00000022883	114.36	-1.71136	0.610776	-2.80195	0.00507947	0.687599	Down
ENSMUSG00000055493	71.0192	-1.16895	0.416328	-2.80776	0.00498875	0.687599	Down
ENSMUSG00000086589	7.05958	1.90703	0.680093	2.80408	0.0050461	0.687599	Up
ENSMUSG00000020059	29.6941	-2.12245	0.758661	-2.79763	0.00514798	0.689214	Down
ENSMUSG00000047735	337.828	-2.02814	0.725772	-2.79446	0.00519858	0.689214	Down
ENSMUSG00000018900	630.752	1.05286	0.377282	2.79065	0.00526024	0.690272	Up
ENSMUSG00000027999	158.765	1.03709	0.372104	2.78709	0.00531844	0.69086	Up
ENSMUSG00000022364	157.448	-1.39587	0.506138	-2.75788	0.00581768	0.716301	Down
ENSMUSG00000037474	11.1027	-1.91741	0.692775	-2.76772	0.00564495	0.716301	Down
ENSMUSG00000056313	512.265	-1.57801	0.571232	-2.76247	0.0057366	0.716301	Down
ENSMUSG00000061292	239.709	-1.99037	0.722115	-2.75631	0.0058458	0.716301	Down
ENSMUSG00000066007	14.9094	-2.49843	0.906915	-2.75487	0.00587163	0.716301	Down
ENSMUSG00000093930	3025.37	-1.84816	0.667901	-2.76711	0.00565549	0.716301	Down
ENSMUSG00000104713	152.087	-1.81332	0.658658	-2.75306	0.00590419	0.716301	Down
ENSMUSG00000079671	11.483	-1.67385	0.609434	-2.74657	0.00602216	0.723785	Down
ENSMUSG00000022797	604.593	-2.17391	0.792799	-2.74207	0.0061054	0.726994	Down
ENSMUSG00000041596	12.3648	-2.18189	0.799404	-2.7294	0.00634505	0.748599	Down
ENSMUSG00000006800	122.899	-1.30895	0.482607	-2.71225	0.00668279	0.760195	Down
ENSMUSG00000027965	148.21	-1.98613	0.732187	-2.7126	0.0066758	0.760195	Down
ENSMUSG00000029916	21.6514	-1.23942	0.456282	-2.71635	0.00660061	0.760195	Down
ENSMUSG00000030244	6237.65	0.803845	0.296459	2.71149	0.00669812	0.760195	Up
ENSMUSG00000086432	488.715	-0.851454	0.31425	-2.70948	0.0067389	0.760195	Down
ENSMUSG00000027115	9.11608	-2.32193	0.863065	-2.69033	0.00713823	0.777946	Down
ENSMUSG00000029482	485.971	-2.20954	0.820639	-2.69246	0.00709264	0.777946	Down
ENSMUSG00000079362	5.4936	-2.23881	0.831003	-2.6941	0.00705781	0.777946	Down
ENSMUSG00000082361	41.6446	-2.18531	0.811425	-2.69318	0.0070774	0.777946	Down
ENSMUSG00000025856	72.7281	-0.976374	0.364983	-2.67512	0.00747029	0.793949	Down
ENSMUSG00000030647	307.155	-0.958436	0.357644	-2.67986	0.00736535	0.793949	Down
ENSMUSG00000074768	30279.9	-1.94781	0.728058	-2.67535	0.00746509	0.793949	Down
ENSMUSG00000042195	23.5995	2.04473	0.766658	2.66707	0.0076515	0.806543	Up
ENSMUSG00000096891	264.999	-2.29276	0.861429	-2.66158	0.00777756	0.813166	Down
ENSMUSG00000028549	47.1549	-1.84693	0.695466	-2.65568	0.00791485	0.820847	Down
ENSMUSG00000021967	88.0681	-1.14367	0.437041	-2.61685	0.00887452	0.821743	Down
ENSMUSG00000027353	28.6701	-1.79198	0.68254	-2.62546	0.00865331	0.821743	Down
ENSMUSG00000027639	316.803	-0.767761	0.290218	-2.64547	0.00815779	0.821743	Down
ENSMUSG00000034271	7.65166	-2.11469	0.809583	-2.61208	0.00899943	0.821743	Down
ENSMUSG00000035270	113.309	-1.72638	0.654397	-2.63812	0.00833675	0.821743	Down
ENSMUSG00000037071	54484.7	-2.03817	0.77492	-2.63017	0.00853418	0.821743	Down
ENSMUSG00000040978	12.5291	-1.87029	0.712861	-2.62365	0.0086994	0.821743	Down
ENSMUSG00000056130	5.91742	-1.93583	0.740266	-2.61505	0.00892135	0.821743	Down
ENSMUSG00000057315	68.2752	-1.01539	0.388222	-2.61548	0.0089101	0.821743	Down
ENSMUSG00000066107	7.17407	-2.23452	0.855588	-2.61168	0.00900978	0.821743	Down
ENSMUSG00000070690	572.982	1.02467	0.39027	2.62555	0.00865096	0.821743	Up
ENSMUSG00000073840	62.6377	-2.25424	0.860632	-2.61929	0.00881133	0.821743	Down
ENSMUSG00000090015	99.1102	-1.87841	0.712524	-2.63628	0.00838217	0.821743	Down
ENSMUSG00000090555	2049.44	1.41495	0.540004	2.62025	0.00878654	0.821743	Up
ENSMUSG00000097482	16.1932	-1.49758	0.567033	-2.64108	0.00826425	0.821743	Down
ENSMUSG00000100774	166.612	-2.54905	0.97046	-2.62664	0.00862329	0.821743	Down
ENSMUSG00000114247	108.905	-1.40209	0.534171	-2.62479	0.00867012	0.821743	Down
ENSMUSG00000019853	7.35595	1.77371	0.680677	2.6058	0.00916601	0.827837	Up
ENSMUSG00000024197	279.216	-1.03103	0.397441	-2.59416	0.00948219	0.827837	Down
ENSMUSG00000033831	83144.5	0.987784	0.379862	2.60038	0.00931216	0.827837	Up
ENSMUSG00000048911	155.214	0.980803	0.377797	2.59611	0.00942862	0.827837	Up
ENSMUSG00000069170	118.259	-1.58019	0.609515	-2.59253	0.00952721	0.827837	Down
ENSMUSG00000093577	14.6687	-1.57505	0.607307	-2.5935	0.00950037	0.827837	Down
ENSMUSG00000104785	28.6392	-2.29413	0.884855	-2.59266	0.00952368	0.827837	Down
ENSMUSG00000019874	28.5437	-1.74535	0.678139	-2.57374	0.0100605	0.834699	Down
ENSMUSG00000028551	63.6508	1.10839	0.430632	2.57386	0.0100571	0.834699	Up
ENSMUSG00000049038	53.8072	-2.02446	0.784587	-2.58029	0.00987166	0.834699	Down
ENSMUSG00000074794	1910.05	-1.97962	0.76721	-2.58029	0.00987177	0.834699	Down
ENSMUSG00000075044	24.5715	-2.11616	0.820198	-2.58005	0.00987848	0.834699	Down
ENSMUSG00000102375	27.6409	1.61719	0.625795	2.58422	0.00976001	0.834699	Up
ENSMUSG00000104960	24.9218	-1.91557	0.744119	-2.57428	0.0100448	0.834699	Down
ENSMUSG00000072762	42.2536	-2.29972	0.89766	-2.56191	0.01041	0.858155	Down
ENSMUSG00000004931	71.2433	-2.38887	0.93426	-2.55697	0.010559	0.864893	Down
ENSMUSG00000000001	1522.99	-0.861031	0.592369	-1.45354	0.146074	0.870643	Down
ENSMUSG00000000049	28426.7	0.941236	0.709891	1.32589	0.184877	0.870643	Up
ENSMUSG00000000159	234.086	0.717072	0.466747	1.53632	0.12446	0.870643	Up
ENSMUSG00000000168	777.867	-0.67198	0.481547	-1.39546	0.162877	0.870643	Down
ENSMUSG00000000247	22.4298	-1.26139	0.569828	-2.21363	0.0268539	0.870643	Down
ENSMUSG00000000266	144.311	-1.1571	0.691478	-1.67337	0.0942552	0.870643	Down
ENSMUSG00000000276	32.8286	-1.00069	0.746645	-1.34025	0.180163	0.870643	Down
ENSMUSG00000000296	108.351	-0.634139	0.413834	-1.53235	0.125435	0.870643	Down
ENSMUSG00000000355	616.297	-1.09313	0.700357	-1.56083	0.118565	0.870643	Down
ENSMUSG00000000439	167.529	0.633447	0.456205	1.38851	0.164981	0.870643	Up
ENSMUSG00000000568	823.848	-1.12361	0.680945	-1.65008	0.0989263	0.870643	Down
ENSMUSG00000000581	529.471	-0.928509	0.555815	-1.67053	0.0948138	0.870643	Down
ENSMUSG00000000600	528.51	-1.00627	0.678858	-1.4823	0.138261	0.870643	Down
ENSMUSG00000000732	14.2425	1.25165	0.696249	1.79771	0.0722237	0.870643	Up
ENSMUSG00000000838	427.046	-1.32298	0.714371	-1.85195	0.0640324	0.870643	Down
ENSMUSG00000000958	47.6956	1.16738	0.753726	1.54881	0.121427	0.870643	Up
ENSMUSG00000001103	22.3111	0.901494	0.639632	1.40939	0.158718	0.870643	Up
ENSMUSG00000001157	169.152	-0.808531	0.633185	-1.27693	0.201628	0.870643	Down
ENSMUSG00000001158	285.052	-0.694722	0.45385	-1.53073	0.125836	0.870643	Down
ENSMUSG00000001175	3516.72	-0.865012	0.512192	-1.68884	0.0912495	0.870643	Down
ENSMUSG00000001300	34.5535	-0.981338	0.528191	-1.85792	0.0631798	0.870643	Down
ENSMUSG00000001305	85.1983	0.652178	0.467546	1.3949	0.163047	0.870643	Up
ENSMUSG00000001366	775.068	0.563198	0.367892	1.53088	0.1258	0.870643	Up
ENSMUSG00000001376	210.214	-0.881056	0.597817	-1.47379	0.140538	0.870643	Down
ENSMUSG00000001630	267.923	-0.871575	0.507256	-1.71821	0.0857575	0.870643	Down
ENSMUSG00000001666	427.197	-1.5263	1.13442	-1.34545	0.178481	0.870643	Down
ENSMUSG00000001767	261.625	-1.06577	0.582106	-1.83089	0.0671175	0.870643	Down
ENSMUSG00000001774	1213.63	-1.10844	0.695542	-1.59364	0.111017	0.870643	Down
ENSMUSG00000001833	981.916	-1.38073	0.730466	-1.8902	0.0587312	0.870643	Down
ENSMUSG00000001911	651.313	-0.476768	0.367562	-1.29711	0.194593	0.870643	Down
ENSMUSG00000001918	51.9229	1.30635	0.796989	1.63911	0.10119	0.870643	Up
ENSMUSG00000002017	639.317	-0.808417	0.602939	-1.3408	0.179987	0.870643	Down
ENSMUSG00000002068	29.9011	1.03682	0.456998	2.26877	0.0232826	0.870643	Up
ENSMUSG00000002107	313.157	-0.871376	0.627905	-1.38775	0.165213	0.870643	Down
ENSMUSG00000002109	68.1449	0.52825	0.364145	1.45066	0.146874	0.870643	Up
ENSMUSG00000002289	2429.67	1.42369	1.04266	1.36544	0.172114	0.870643	Up
ENSMUSG00000002325	486.706	-0.381813	0.270115	-1.41352	0.157504	0.870643	Down
ENSMUSG00000002428	192.56	-1.22856	0.648014	-1.89589	0.0579748	0.870643	Down
ENSMUSG00000002602	206.354	-0.544424	0.368026	-1.47931	0.139058	0.870643	Down
ENSMUSG00000002718	704.978	-0.883104	0.611692	-1.44371	0.148821	0.870643	Down
ENSMUSG00000002728	172.569	-1.14119	0.629785	-1.81203	0.0699809	0.870643	Down
ENSMUSG00000002797	115.171	-1.05286	0.596859	-1.764	0.0777326	0.870643	Down
ENSMUSG00000002881	1765.69	-1.03898	0.687276	-1.51174	0.1306	0.870643	Down
ENSMUSG00000002992	53.1665	1.20201	0.753306	1.59565	0.110568	0.870643	Up
ENSMUSG00000003031	529.875	-1.2682	0.697906	-1.81715	0.0691946	0.870643	Down
ENSMUSG00000003038	324.975	-1.11278	0.589949	-1.88623	0.0592636	0.870643	Down
ENSMUSG00000003053	8421.65	-0.523133	0.409905	-1.27623	0.201874	0.870643	Down
ENSMUSG00000003134	558.571	0.876417	0.434047	2.01917	0.0434691	0.870643	Up
ENSMUSG00000003190	17.7401	-1.50812	0.913105	-1.65164	0.0986084	0.870643	Down
ENSMUSG00000003198	169.177	-1.21949	0.734767	-1.65969	0.0969762	0.870643	Down
ENSMUSG00000003226	1684.24	-1.23954	0.795854	-1.55749	0.119354	0.870643	Down
ENSMUSG00000003316	521.122	0.62605	0.496781	1.26021	0.207593	0.870643	Up
ENSMUSG00000003623	7306.02	-0.852122	0.665558	-1.28031	0.200435	0.870643	Down
ENSMUSG00000003662	587.027	-0.476612	0.342388	-1.39202	0.163915	0.870643	Down
ENSMUSG00000003721	1576.7	-1.04542	0.505761	-2.06702	0.0387322	0.870643	Down
ENSMUSG00000003929	89.076	-1.42694	0.812047	-1.75721	0.0788815	0.870643	Down
ENSMUSG00000004054	95.3435	-1.53504	0.932601	-1.64598	0.0997689	0.870643	Down
ENSMUSG00000004070	534.989	0.974054	0.639628	1.52284	0.127798	0.870643	Up
ENSMUSG00000004085	136.371	-0.525952	0.333226	-1.57836	0.114482	0.870643	Down
ENSMUSG00000004151	17.5388	-1.0414	0.755103	-1.37915	0.167849	0.870643	Down
ENSMUSG00000004319	790.647	-0.799911	0.598716	-1.33604	0.181535	0.870643	Down
ENSMUSG00000004341	55.2572	1.38863	0.839203	1.6547	0.0979859	0.870643	Up
ENSMUSG00000004364	1654.79	-1.01254	0.707641	-1.43087	0.152467	0.870643	Down
ENSMUSG00000004591	920.202	-0.856613	0.673276	-1.27231	0.203264	0.870643	Down
ENSMUSG00000004631	86.3382	1.03478	0.516149	2.0048	0.0449839	0.870643	Up
ENSMUSG00000004843	361.855	-0.90622	0.601668	-1.50618	0.132021	0.870643	Down
ENSMUSG00000004891	17.4883	-0.958897	0.527413	-1.81812	0.0690464	0.870643	Down
ENSMUSG00000004947	30.0947	-1.05323	0.833592	-1.26348	0.206417	0.870643	Down
ENSMUSG00000005034	1157.78	-0.799795	0.590148	-1.35525	0.175339	0.870643	Down
ENSMUSG00000005087	130.038	-0.748778	0.578574	-1.29418	0.195604	0.870643	Down
ENSMUSG00000005233	205.836	-1.06289	0.736914	-1.44235	0.149204	0.870643	Down
ENSMUSG00000005312	2270.76	-0.812187	0.515631	-1.57513	0.115226	0.870643	Down
ENSMUSG00000005371	610.97	-0.976712	0.679686	-1.43701	0.150716	0.870643	Down
ENSMUSG00000005397	167.413	-0.822818	0.596846	-1.37861	0.168015	0.870643	Down
ENSMUSG00000005656	260.746	-0.719052	0.521268	-1.37943	0.167762	0.870643	Down
ENSMUSG00000005674	230.24	1.02864	0.500307	2.05601	0.0397813	0.870643	Up
ENSMUSG00000005732	183.856	-0.627873	0.425184	-1.47671	0.139754	0.870643	Down
ENSMUSG00000005774	81.8357	-0.937078	0.46914	-1.99744	0.0457776	0.870643	Down
ENSMUSG00000005802	306.074	-1.23118	0.755267	-1.63012	0.103076	0.870643	Down
ENSMUSG00000005804	270.392	-0.765797	0.511204	-1.49803	0.134126	0.870643	Down
ENSMUSG00000005936	459.65	0.657832	0.507588	1.296	0.194977	0.870643	Up
ENSMUSG00000005947	5.33767	-1.34228	0.70563	-1.90224	0.0571393	0.870643	Down
ENSMUSG00000006010	847.037	-1.00257	0.637901	-1.57167	0.116027	0.870643	Down
ENSMUSG00000006014	1478.5	-0.552102	0.438163	-1.26004	0.207655	0.870643	Down
ENSMUSG00000006262	1036.77	-1.03703	0.712205	-1.45609	0.145368	0.870643	Down
ENSMUSG00000006369	4.99535	-1.69472	0.796549	-2.12758	0.033372	0.870643	Down
ENSMUSG00000006373	20125.3	-1.35187	0.7597	-1.77948	0.0751611	0.870643	Down
ENSMUSG00000006423	628.063	-1.27931	0.696819	-1.83593	0.0663678	0.870643	Down
ENSMUSG00000006522	27655.4	1.53518	1.13531	1.3522	0.17631	0.870643	Up
ENSMUSG00000006611	617.349	-0.562025	0.385712	-1.45711	0.145085	0.870643	Down
ENSMUSG00000006763	60.5897	0.741552	0.573695	1.29259	0.196153	0.870643	Up
ENSMUSG00000006906	248.68	-0.58234	0.424989	-1.37025	0.17061	0.870643	Down
ENSMUSG00000007097	11.9671	1.14052	0.664654	1.71596	0.0861694	0.870643	Up
ENSMUSG00000007613	636.068	-1.04411	0.713584	-1.46319	0.143415	0.870643	Down
ENSMUSG00000007617	239.675	-1.07686	0.625832	-1.72069	0.0853064	0.870643	Down
ENSMUSG00000007656	573.222	-0.82009	0.474815	-1.72718	0.0841359	0.870643	Down
ENSMUSG00000007812	908.403	-1.20509	0.681263	-1.7689	0.0769099	0.870643	Down
ENSMUSG00000007817	522.461	-0.558866	0.418251	-1.3362	0.181485	0.870643	Down
ENSMUSG00000007827	80.2747	-0.723099	0.565512	-1.27866	0.201016	0.870643	Down
ENSMUSG00000007833	227.258	-2.06913	0.946785	-2.18542	0.0288578	0.870643	Down
ENSMUSG00000007836	295.985	-1.12803	0.70492	-1.60022	0.10955	0.870643	Down
ENSMUSG00000007837	124.944	-1.14259	0.877555	-1.30201	0.192912	0.870643	Down
ENSMUSG00000007872	109.188	-1.69751	0.990345	-1.71406	0.0865182	0.870643	Down
ENSMUSG00000007892	108.588	-2.67879	1.111	-2.41116	0.015902	0.870643	Down
ENSMUSG00000008301	269.288	0.468647	0.335918	1.39512	0.162978	0.870643	Up
ENSMUSG00000008398	75.5609	-0.633904	0.458305	-1.38315	0.16662	0.870643	Down
ENSMUSG00000008435	135.058	0.612603	0.45284	1.3528	0.176118	0.870643	Up
ENSMUSG00000008859	448.577	-0.879691	0.551203	-1.59595	0.1105	0.870643	Down
ENSMUSG00000008958	101.804	-0.655573	0.493716	-1.32783	0.184233	0.870643	Down
ENSMUSG00000008999	35.2528	-1.48219	0.78899	-1.87859	0.0603001	0.870643	Down
ENSMUSG00000009030	357.579	-0.929712	0.590366	-1.57481	0.115301	0.870643	Down
ENSMUSG00000009035	179.842	-1.13952	0.611698	-1.86288	0.0624797	0.870643	Down
ENSMUSG00000009207	51.8351	-0.911126	0.611756	-1.48936	0.136392	0.870643	Down
ENSMUSG00000009470	1271.72	-0.942545	0.696705	-1.35286	0.1761	0.870643	Down
ENSMUSG00000009630	368.975	0.62601	0.482554	1.29729	0.194533	0.870643	Up
ENSMUSG00000009828	207.476	-0.51302	0.329733	-1.55587	0.11974	0.870643	Down
ENSMUSG00000009907	942.693	-0.752291	0.583517	-1.28923	0.197317	0.870643	Down
ENSMUSG00000010025	6263.51	-0.739822	0.365887	-2.022	0.0431768	0.870643	Down
ENSMUSG00000010554	195.258	-0.722137	0.472899	-1.52704	0.12675	0.870643	Down
ENSMUSG00000012076	68.6338	-0.715594	0.450466	-1.58856	0.112159	0.870643	Down
ENSMUSG00000012405	589.094	-0.705674	0.508072	-1.38892	0.164856	0.870643	Down
ENSMUSG00000012422	812.63	-1.29103	0.70671	-1.82682	0.0677264	0.870643	Down
ENSMUSG00000012429	158.568	-1.56976	0.766746	-2.0473	0.0406283	0.870643	Down
ENSMUSG00000012483	60.8036	-0.951961	0.694861	-1.37	0.170686	0.870643	Down
ENSMUSG00000013662	1262.7	-0.855364	0.667625	-1.2812	0.200122	0.870643	Down
ENSMUSG00000013663	3043.75	-1.00764	0.709358	-1.42049	0.155464	0.870643	Down
ENSMUSG00000013878	463.787	-0.891428	0.674188	-1.32223	0.186093	0.870643	Down
ENSMUSG00000014077	6215.07	0.644555	0.367893	1.75202	0.0797706	0.870643	Up
ENSMUSG00000014195	754.737	0.471337	0.3604	1.30781	0.190936	0.870643	Up
ENSMUSG00000014226	951.379	-1.27167	0.700845	-1.81448	0.0696046	0.870643	Down
ENSMUSG00000014232	56.0138	0.847038	0.655386	1.29243	0.19621	0.870643	Up
ENSMUSG00000014837	13.6187	-1.02308	0.646937	-1.58142	0.113782	0.870643	Down
ENSMUSG00000014905	2512.13	-1.38296	0.834202	-1.65783	0.097352	0.870643	Down
ENSMUSG00000014907	90.0915	-0.993645	0.731461	-1.35844	0.174325	0.870643	Down
ENSMUSG00000014932	543.247	-1.13794	0.733778	-1.5508	0.12095	0.870643	Down
ENSMUSG00000014956	2038.1	-1.31352	0.744895	-1.76337	0.0778382	0.870643	Down
ENSMUSG00000015127	78.6524	-0.654667	0.439401	-1.48991	0.136249	0.870643	Down
ENSMUSG00000015176	618.345	0.846842	0.59242	1.42946	0.152871	0.870643	Up
ENSMUSG00000015222	19.2873	-0.858007	0.642832	-1.33473	0.181965	0.870643	Down
ENSMUSG00000015341	1008.9	-0.589396	0.463028	-1.27292	0.203048	0.870643	Down
ENSMUSG00000015342	126.09	-1.18486	0.606901	-1.95231	0.0509018	0.870643	Down
ENSMUSG00000015355	28.1536	-0.589269	0.45498	-1.29515	0.195268	0.870643	Down
ENSMUSG00000015533	6.84645	1.01069	0.690296	1.46415	0.143154	0.870643	Up
ENSMUSG00000015672	503.648	-1.14241	0.630871	-1.81084	0.0701652	0.870643	Down
ENSMUSG00000015733	1563.99	-1.18837	0.749668	-1.58519	0.112923	0.870643	Down
ENSMUSG00000015747	103.531	-0.449947	0.344687	-1.30538	0.191763	0.870643	Down
ENSMUSG00000015749	261.836	-0.709947	0.454329	-1.56263	0.11814	0.870643	Down
ENSMUSG00000015759	1490	-1.02382	0.629663	-1.62599	0.103952	0.870643	Down
ENSMUSG00000015766	31.8623	-0.968255	0.604238	-1.60244	0.109059	0.870643	Down
ENSMUSG00000015804	151.445	-0.458416	0.355286	-1.29027	0.196956	0.870643	Down
ENSMUSG00000015806	1973.14	-0.564834	0.326523	-1.72985	0.083658	0.870643	Down
ENSMUSG00000015882	283.162	-0.999978	0.757019	-1.32094	0.186521	0.870643	Down
ENSMUSG00000015890	1471.24	-0.499986	0.31504	-1.58706	0.1125	0.870643	Down
ENSMUSG00000015961	1194	-1.29398	0.696085	-1.85894	0.0630361	0.870643	Down
ENSMUSG00000015966	175.275	1.39464	0.686215	2.03236	0.0421172	0.870643	Up
ENSMUSG00000016087	38.0931	-0.771846	0.478418	-1.61333	0.106673	0.870643	Down
ENSMUSG00000016181	123.769	0.787145	0.460264	1.7102	0.0872281	0.870643	Up
ENSMUSG00000016308	333.593	-1.02749	0.603267	-1.7032	0.0885298	0.870643	Down
ENSMUSG00000016382	1700.02	-1.05722	0.62396	-1.69437	0.0901955	0.870643	Down
ENSMUSG00000016409	230.927	-1.03854	0.633082	-1.64045	0.100911	0.870643	Down
ENSMUSG00000016496	24.0718	-0.89699	0.467111	-1.92029	0.0548208	0.870643	Down
ENSMUSG00000016520	216.737	-0.750908	0.347256	-2.1624	0.030587	0.870643	Down
ENSMUSG00000016534	14770.3	-0.885917	0.666034	-1.33014	0.183473	0.870643	Down
ENSMUSG00000016559	2093.72	-1.29473	0.662048	-1.95565	0.0505066	0.870643	Down
ENSMUSG00000016833	328.246	-0.759251	0.581758	-1.3051	0.19186	0.870643	Down
ENSMUSG00000016984	107.9	-1.45755	0.801752	-1.81796	0.0690706	0.870643	Down
ENSMUSG00000017057	901.939	-0.944912	0.672686	-1.40468	0.160115	0.870643	Down
ENSMUSG00000017146	64.3696	0.838292	0.527448	1.58933	0.111985	0.870643	Up
ENSMUSG00000017167	52.4733	-2.0514	0.973895	-2.10639	0.0351708	0.870643	Down
ENSMUSG00000017291	829.804	-1.22156	0.717425	-1.70269	0.0886252	0.870643	Down
ENSMUSG00000017376	245.079	-0.822231	0.55449	-1.48286	0.138111	0.870643	Down
ENSMUSG00000017412	23.6913	-1.23886	0.74982	-1.65222	0.0984907	0.870643	Down
ENSMUSG00000017453	6367.6	0.753368	0.516628	1.45824	0.144774	0.870643	Up
ENSMUSG00000017485	942.761	-1.3226	0.745424	-1.77429	0.076016	0.870643	Down
ENSMUSG00000017548	450.867	-1.08583	0.715672	-1.51721	0.129213	0.870643	Down
ENSMUSG00000017550	25.2342	-1.84828	0.750926	-2.46134	0.0138421	0.870643	Down
ENSMUSG00000017639	52.8846	1.30583	0.79371	1.64522	0.0999238	0.870643	Up
ENSMUSG00000017679	330.571	0.51927	0.346462	1.49878	0.133931	0.870643	Up
ENSMUSG00000017734	9.30527	-0.79724	0.578914	-1.37713	0.168471	0.870643	Down
ENSMUSG00000017740	17.6175	-0.762399	0.520269	-1.46539	0.142814	0.870643	Down
ENSMUSG00000017831	1104.8	-1.14212	0.711551	-1.60512	0.108468	0.870643	Down
ENSMUSG00000018068	136.64	-0.982713	0.640097	-1.53526	0.124721	0.870643	Down
ENSMUSG00000018102	400.302	-1.13915	0.456696	-2.49434	0.0126193	0.870643	Down
ENSMUSG00000018171	2728.97	-0.748273	0.593323	-1.26116	0.207253	0.870643	Down
ENSMUSG00000018189	446.197	-1.13188	0.708422	-1.59775	0.110099	0.870643	Down
ENSMUSG00000018199	62.4153	-1.22873	0.796577	-1.54251	0.12295	0.870643	Down
ENSMUSG00000018238	12.7844	0.916742	0.645485	1.42024	0.155539	0.870643	Up
ENSMUSG00000018379	1951.65	-1.42314	0.748628	-1.90099	0.0573027	0.870643	Down
ENSMUSG00000018442	1284.5	-0.716473	0.411532	-1.74099	0.0816858	0.870643	Down
ENSMUSG00000018481	528.781	-0.700525	0.547374	-1.27979	0.200618	0.870643	Down
ENSMUSG00000018678	31.8527	-0.669801	0.531112	-1.26113	0.207262	0.870643	Down
ENSMUSG00000018750	200.944	-0.480848	0.321739	-1.49453	0.135038	0.870643	Down
ENSMUSG00000018800	127.84	-0.979904	0.768088	-1.27577	0.202037	0.870643	Down
ENSMUSG00000018846	1547.59	-0.88201	0.678526	-1.29989	0.193638	0.870643	Down
ENSMUSG00000018927	110.036	-0.692744	0.414186	-1.67254	0.0944174	0.870643	Down
ENSMUSG00000019132	4442.93	-0.837679	0.658184	-1.27271	0.20312	0.870643	Down
ENSMUSG00000019232	2324.77	0.732785	0.395812	1.85134	0.0641201	0.870643	Up
ENSMUSG00000019577	99.7565	0.964664	0.62292	1.54862	0.121474	0.870643	Up
ENSMUSG00000019718	336.538	-0.990113	0.558325	-1.77336	0.0761688	0.870643	Down
ENSMUSG00000019761	28.5307	-1.49099	0.788747	-1.89032	0.0587146	0.870643	Down
ENSMUSG00000019777	469.733	-1.17807	0.674331	-1.74702	0.0806338	0.870643	Down
ENSMUSG00000019779	119.126	-1.58502	0.732803	-2.16296	0.0305444	0.870643	Down
ENSMUSG00000019791	251.507	-0.889781	0.529211	-1.68133	0.0926982	0.870643	Down
ENSMUSG00000019796	45.623	-1.20761	0.675646	-1.78734	0.0738827	0.870643	Down
ENSMUSG00000019817	32.5937	-1.49697	0.820149	-1.82524	0.0679643	0.870643	Down
ENSMUSG00000019818	6453.36	-1.06573	0.714769	-1.49101	0.135959	0.870643	Down
ENSMUSG00000019832	501.762	-0.911012	0.565475	-1.61106	0.107167	0.870643	Down
ENSMUSG00000019851	1918.53	-0.803937	0.549763	-1.46233	0.14365	0.870643	Down
ENSMUSG00000019857	124.009	-0.755668	0.557277	-1.356	0.175099	0.870643	Down
ENSMUSG00000019861	683.947	-1.14941	0.639376	-1.79771	0.0722236	0.870643	Down
ENSMUSG00000019868	183.721	-0.691222	0.419237	-1.64876	0.0991963	0.870643	Down
ENSMUSG00000019876	13.1221	-1.59337	0.642746	-2.47901	0.0131748	0.870643	Down
ENSMUSG00000019880	76.2698	-1.28192	0.609679	-2.10262	0.0354993	0.870643	Down
ENSMUSG00000019883	386.593	-0.751539	0.514222	-1.46151	0.143876	0.870643	Down
ENSMUSG00000019889	808.703	0.51197	0.303769	1.68539	0.0919134	0.870643	Up
ENSMUSG00000019891	44.0543	-0.764042	0.431142	-1.77213	0.0763724	0.870643	Down
ENSMUSG00000019897	309.723	-0.807165	0.572481	-1.40994	0.158557	0.870643	Down
ENSMUSG00000019917	237.194	-0.872438	0.644679	-1.35329	0.175963	0.870643	Down
ENSMUSG00000019920	273.445	-1.01407	0.614204	-1.65103	0.0987328	0.870643	Down
ENSMUSG00000019935	634.191	-1.26187	0.849519	-1.4854	0.137439	0.870643	Down
ENSMUSG00000019942	22.5831	1.04676	0.59595	1.75646	0.0790093	0.870643	Up
ENSMUSG00000019945	26.7802	0.734629	0.480224	1.52976	0.126075	0.870643	Up
ENSMUSG00000019952	113.879	-0.405812	0.319088	-1.27179	0.203448	0.870643	Down
ENSMUSG00000019961	644.753	-0.980327	0.601327	-1.63027	0.103044	0.870643	Down
ENSMUSG00000019966	64.6728	-1.76352	0.738408	-2.38827	0.0169279	0.870643	Down
ENSMUSG00000019971	31.4761	-1.08741	0.742844	-1.46385	0.143234	0.870643	Down
ENSMUSG00000019977	827.794	0.644428	0.287381	2.24242	0.0249344	0.870643	Up
ENSMUSG00000019990	112.555	-0.72602	0.569253	-1.27539	0.202171	0.870643	Down
ENSMUSG00000019992	7.00922	1.35064	0.692251	1.95108	0.0510477	0.870643	Up
ENSMUSG00000019996	329.901	-0.573496	0.422613	-1.35702	0.174774	0.870643	Down
ENSMUSG00000019998	365.106	-1.05188	0.522835	-2.01188	0.0442327	0.870643	Down
ENSMUSG00000020019	64.5971	-1.05048	0.607703	-1.72861	0.0838784	0.870643	Down
ENSMUSG00000020023	184.52	-0.658846	0.510611	-1.29031	0.196943	0.870643	Down
ENSMUSG00000020024	120.275	-0.766479	0.577523	-1.32718	0.184448	0.870643	Down
ENSMUSG00000020027	395.825	1.15034	0.703373	1.63546	0.101952	0.870643	Up
ENSMUSG00000020070	130.91	-1.00575	0.685016	-1.46822	0.142044	0.870643	Down
ENSMUSG00000020077	146.973	-1.31395	0.616443	-2.13151	0.0330471	0.870643	Down
ENSMUSG00000020078	1354.27	-0.940464	0.633165	-1.48534	0.137454	0.870643	Down
ENSMUSG00000020083	9.97285	-1.09325	0.813842	-1.34332	0.179168	0.870643	Down
ENSMUSG00000020086	16.1629	-0.968263	0.585958	-1.65245	0.0984438	0.870643	Down
ENSMUSG00000020100	101.244	-1.00698	0.422906	-2.3811	0.0172612	0.870643	Down
ENSMUSG00000020102	1991.51	-0.935292	0.739794	-1.26426	0.206137	0.870643	Down
ENSMUSG00000020116	581.351	-1.0909	0.610104	-1.78806	0.0737657	0.870643	Down
ENSMUSG00000020122	14202.5	0.797191	0.462052	1.72533	0.0844687	0.870643	Up
ENSMUSG00000020140	191.118	-1.01366	0.697285	-1.45373	0.146022	0.870643	Down
ENSMUSG00000020149	2855.78	-1.03808	0.62111	-1.67134	0.0946552	0.870643	Down
ENSMUSG00000020152	1939.32	-1.03844	0.644965	-1.61006	0.107384	0.870643	Down
ENSMUSG00000020160	41.4469	-0.76441	0.464024	-1.64735	0.099486	0.870643	Down
ENSMUSG00000020173	505.114	0.583196	0.340569	1.71242	0.0868195	0.870643	Up
ENSMUSG00000020189	964.483	-1.32917	0.750206	-1.77174	0.0764375	0.870643	Down
ENSMUSG00000020227	31.0803	0.778057	0.558595	1.39288	0.163656	0.870643	Up
ENSMUSG00000020257	661.586	0.712487	0.450665	1.58097	0.113885	0.870643	Up
ENSMUSG00000020283	1149.85	-0.804422	0.616763	-1.30426	0.192144	0.870643	Down
ENSMUSG00000020290	783.135	-1.60419	0.753015	-2.13036	0.0331418	0.870643	Down
ENSMUSG00000020300	1059.4	-0.906202	0.708876	-1.27836	0.201121	0.870643	Down
ENSMUSG00000020309	610.378	-1.06437	0.650123	-1.63719	0.101591	0.870643	Down
ENSMUSG00000020326	717.732	-1.14755	0.626374	-1.83205	0.0669444	0.870643	Down
ENSMUSG00000020328	380.354	-0.952205	0.667052	-1.42748	0.153441	0.870643	Down
ENSMUSG00000020330	5.29125	-1.1463	0.772013	-1.48483	0.13759	0.870643	Down
ENSMUSG00000020335	70.981	-1.23597	0.665209	-1.85801	0.0631675	0.870643	Down
ENSMUSG00000020349	2855.32	-0.79201	0.628937	-1.25928	0.207928	0.870643	Down
ENSMUSG00000020362	773.355	-1.20446	0.70691	-1.70384	0.088411	0.870643	Down
ENSMUSG00000020386	4650.56	-1.00192	0.578659	-1.73145	0.083371	0.870643	Down
ENSMUSG00000020392	196.618	0.400879	0.307346	1.30433	0.192123	0.870643	Up
ENSMUSG00000020397	285.115	-0.884266	0.632563	-1.39791	0.16214	0.870643	Down
ENSMUSG00000020399	6.9448	-0.810803	0.63293	-1.28103	0.200183	0.870643	Down
ENSMUSG00000020413	83.2399	-0.672152	0.53281	-1.26152	0.207121	0.870643	Down
ENSMUSG00000020420	14.074	-1.03791	0.5219	-1.98871	0.0467332	0.870643	Down
ENSMUSG00000020448	582.006	0.70418	0.476992	1.47629	0.139866	0.870643	Up
ENSMUSG00000020458	1161.46	-0.942069	0.655861	-1.43638	0.150893	0.870643	Down
ENSMUSG00000020459	578.26	-1.01241	0.602019	-1.68169	0.0926291	0.870643	Down
ENSMUSG00000020462	254.212	-1.31911	0.626174	-2.10662	0.0351505	0.870643	Down
ENSMUSG00000020463	1102.61	-0.97236	0.73422	-1.32434	0.185389	0.870643	Down
ENSMUSG00000020464	702.899	-1.51579	0.707003	-2.14396	0.0320358	0.870643	Down
ENSMUSG00000020491	28.763	-0.79727	0.621403	-1.28301	0.199487	0.870643	Down
ENSMUSG00000020492	18.934	-1.18966	0.669929	-1.7758	0.0757652	0.870643	Down
ENSMUSG00000020521	918.949	-1.06102	0.717351	-1.47908	0.139118	0.870643	Down
ENSMUSG00000020528	77.2714	-0.564482	0.433884	-1.301	0.193259	0.870643	Down
ENSMUSG00000020538	1113.62	-1.46581	1.15958	-1.26409	0.206198	0.870643	Down
ENSMUSG00000020546	69.1362	-0.736053	0.530773	-1.38676	0.165516	0.870643	Down
ENSMUSG00000020561	379.874	-1.14092	0.745751	-1.5299	0.126042	0.870643	Down
ENSMUSG00000020564	162.541	-0.578329	0.317566	-1.82113	0.0685867	0.870643	Down
ENSMUSG00000020570	1245.9	-0.940808	0.652411	-1.44205	0.149289	0.870643	Down
ENSMUSG00000020607	16.9044	-1.13822	0.673004	-1.69125	0.0907895	0.870643	Down
ENSMUSG00000020608	460.36	-0.8441	0.651618	-1.29539	0.195186	0.870643	Down
ENSMUSG00000020638	49.787	-0.628169	0.388085	-1.61864	0.105525	0.870643	Down
ENSMUSG00000020639	9.20997	-1.11014	0.804377	-1.38012	0.167549	0.870643	Down
ENSMUSG00000020644	2675.45	-0.854932	0.603531	-1.41655	0.156614	0.870643	Down
ENSMUSG00000020648	85.6906	-0.848795	0.559018	-1.51837	0.128922	0.870643	Down
ENSMUSG00000020649	132.94	-0.940106	0.558065	-1.68458	0.0920692	0.870643	Down
ENSMUSG00000020650	268.836	-1.53018	0.782024	-1.95669	0.0503842	0.870643	Down
ENSMUSG00000020659	156.577	-1.02442	0.628597	-1.6297	0.103165	0.870643	Down
ENSMUSG00000020664	2886.23	-1.1	0.681136	-1.61494	0.106323	0.870643	Down
ENSMUSG00000020671	1767.86	-0.940319	0.618417	-1.52052	0.128379	0.870643	Down
ENSMUSG00000020687	475.361	-1.13132	0.707429	-1.59919	0.109778	0.870643	Down
ENSMUSG00000020705	549.847	0.479891	0.328313	1.46169	0.143827	0.870643	Up
ENSMUSG00000020718	140.217	0.4572	0.311558	1.46746	0.14225	0.870643	Up
ENSMUSG00000020738	365.63	-1.49881	0.765411	-1.95818	0.050209	0.870643	Down
ENSMUSG00000020774	291.343	-1.20515	0.644748	-1.86919	0.0615971	0.870643	Down
ENSMUSG00000020776	442.602	1.56101	0.79372	1.9667	0.0492178	0.870643	Up
ENSMUSG00000020794	1716.61	-1.2565	0.767816	-1.63646	0.101743	0.870643	Down
ENSMUSG00000020831	11.366	-0.931056	0.63618	-1.46351	0.143328	0.870643	Down
ENSMUSG00000020834	34.1938	0.769413	0.492829	1.56122	0.118472	0.870643	Up
ENSMUSG00000020839	12.2214	-1.27268	0.733676	-1.73466	0.0828002	0.870643	Down
ENSMUSG00000020863	1302.46	-0.870538	0.644775	-1.35014	0.17697	0.870643	Down
ENSMUSG00000020877	110.822	-2.01626	1.11113	-1.81461	0.0695834	0.870643	Down
ENSMUSG00000020883	523.987	0.54757	0.400902	1.36584	0.171988	0.870643	Up
ENSMUSG00000020914	19.0567	-0.996782	0.617607	-1.61394	0.10654	0.870643	Down
ENSMUSG00000020948	157.313	-0.907481	0.668521	-1.35745	0.17464	0.870643	Down
ENSMUSG00000020949	366.535	-0.856565	0.553273	-1.54818	0.12158	0.870643	Down
ENSMUSG00000020952	609.975	-0.973065	0.57432	-1.69429	0.0902103	0.870643	Down
ENSMUSG00000020961	159.922	-0.763148	0.43624	-1.74938	0.0802258	0.870643	Down
ENSMUSG00000020962	412.124	-1.09194	0.598128	-1.8256	0.067911	0.870643	Down
ENSMUSG00000020973	12.645	0.842893	0.532933	1.58161	0.113739	0.870643	Up
ENSMUSG00000020994	870.525	-0.60661	0.43808	-1.3847	0.166143	0.870643	Down
ENSMUSG00000021007	25.3461	-0.971587	0.769086	-1.2633	0.206482	0.870643	Down
ENSMUSG00000021022	194.47	-1.06417	0.670026	-1.58826	0.112228	0.870643	Down
ENSMUSG00000021028	51.1609	-1.03721	0.613916	-1.6895	0.0911234	0.870643	Down
ENSMUSG00000021039	263.851	0.691144	0.497103	1.39034	0.164424	0.870643	Up
ENSMUSG00000021054	1640.13	-1.09642	0.664711	-1.64946	0.0990532	0.870643	Down
ENSMUSG00000021061	19.4243	0.903537	0.626394	1.44244	0.149178	0.870643	Up
ENSMUSG00000021072	894.916	-0.832379	0.644709	-1.29109	0.196672	0.870643	Down
ENSMUSG00000021097	2760.29	0.633615	0.472285	1.34159	0.179728	0.870643	Up
ENSMUSG00000021102	348.702	-0.579432	0.338902	-1.70973	0.0873152	0.870643	Down
ENSMUSG00000021109	959.87	-0.923278	0.651256	-1.41769	0.156281	0.870643	Down
ENSMUSG00000021112	370.723	-0.77289	0.60226	-1.28332	0.199381	0.870643	Down
ENSMUSG00000021113	101.552	-0.730394	0.504226	-1.44854	0.147465	0.870643	Down
ENSMUSG00000021116	635.185	-0.753681	0.562894	-1.33894	0.180591	0.870643	Down
ENSMUSG00000021120	26.9215	-0.926031	0.475997	-1.94546	0.0517201	0.870643	Down
ENSMUSG00000021127	4482.78	-1.35289	0.604926	-2.23646	0.0253216	0.870643	Down
ENSMUSG00000021133	910.48	0.433035	0.324117	1.33605	0.181534	0.870643	Up
ENSMUSG00000021139	7.59631	0.993275	0.621146	1.5991	0.109798	0.870643	Up
ENSMUSG00000021171	535.79	-0.918573	0.629839	-1.45843	0.144723	0.870643	Down
ENSMUSG00000021180	33.6302	-0.857155	0.584044	-1.46762	0.142207	0.870643	Down
ENSMUSG00000021187	52.9996	-1.15673	0.840504	-1.37623	0.168749	0.870643	Down
ENSMUSG00000021207	4.69505	-1.15099	0.825178	-1.39483	0.163066	0.870643	Down
ENSMUSG00000021213	1307.14	0.510132	0.378708	1.34703	0.17797	0.870643	Up
ENSMUSG00000021218	6627.92	-0.854668	0.654762	-1.30531	0.191787	0.870643	Down
ENSMUSG00000021221	18.8055	-0.574567	0.452701	-1.2692	0.204371	0.870643	Down
ENSMUSG00000021238	10554.5	-0.925634	0.637405	-1.45219	0.146448	0.870643	Down
ENSMUSG00000021250	20.6206	-0.88762	0.545893	-1.626	0.10395	0.870643	Down
ENSMUSG00000021268	12.7039	-1.74646	0.73669	-2.37069	0.017755	0.870643	Down
ENSMUSG00000021282	6819.16	-1.02644	0.744032	-1.37957	0.16772	0.870643	Down
ENSMUSG00000021311	194.953	-0.906421	0.562606	-1.61111	0.107155	0.870643	Down
ENSMUSG00000021326	256.203	0.515113	0.391577	1.31548	0.188348	0.870643	Up
ENSMUSG00000021338	716.924	0.538417	0.359592	1.4973	0.134315	0.870643	Up
ENSMUSG00000021376	1577.92	-0.854116	0.562904	-1.51734	0.129181	0.870643	Down
ENSMUSG00000021377	770.852	-1.15407	0.722959	-1.59632	0.110418	0.870643	Down
ENSMUSG00000021390	38.9528	-1.55518	0.763674	-2.03645	0.0417054	0.870643	Down
ENSMUSG00000021400	373.473	0.528038	0.298789	1.76726	0.0771842	0.870643	Up
ENSMUSG00000021417	3938.16	0.953659	0.596874	1.59776	0.110097	0.870643	Up
ENSMUSG00000021427	1634.66	-0.872769	0.556346	-1.56875	0.116705	0.870643	Down
ENSMUSG00000021451	8.01665	-1.02162	0.670013	-1.52477	0.127316	0.870643	Down
ENSMUSG00000021461	54.9657	0.854694	0.567366	1.50642	0.131958	0.870643	Up
ENSMUSG00000021477	7911.44	1.01118	0.61936	1.63262	0.102548	0.870643	Up
ENSMUSG00000021481	47.3746	0.84971	0.530075	1.603	0.108935	0.870643	Up
ENSMUSG00000021510	159.016	-1.19636	0.731311	-1.63591	0.101859	0.870643	Down
ENSMUSG00000021514	127.247	-0.985398	0.54628	-1.80383	0.0712573	0.870643	Down
ENSMUSG00000021519	548.016	-0.934908	0.633935	-1.47477	0.140275	0.870643	Down
ENSMUSG00000021520	2086.63	-1.5609	0.763616	-2.04409	0.0409447	0.870643	Down
ENSMUSG00000021537	378.733	-0.896434	0.602653	-1.48748	0.136889	0.870643	Down
ENSMUSG00000021546	2172.15	-1.16742	0.665902	-1.75315	0.079577	0.870643	Down
ENSMUSG00000021548	433.018	-1.06893	0.66683	-1.603	0.108935	0.870643	Down
ENSMUSG00000021549	591.216	-1.23749	0.714345	-1.73234	0.0832137	0.870643	Down
ENSMUSG00000021589	121.598	-1.12902	0.778771	-1.44975	0.147128	0.870643	Down
ENSMUSG00000021590	13.9516	-0.978228	0.714203	-1.36968	0.170788	0.870643	Down
ENSMUSG00000021592	179.591	-1.00553	0.664353	-1.51355	0.13014	0.870643	Down
ENSMUSG00000021597	61.6143	-1.31961	0.677352	-1.94819	0.051392	0.870643	Down
ENSMUSG00000021619	85.1726	-0.765923	0.596038	-1.28502	0.198784	0.870643	Down
ENSMUSG00000021635	275.777	-0.992065	0.642123	-1.54497	0.122352	0.870643	Down
ENSMUSG00000021639	181.821	-1.01457	0.624949	-1.62345	0.104493	0.870643	Down
ENSMUSG00000021643	46.3028	-1.52278	0.735798	-2.06956	0.0384939	0.870643	Down
ENSMUSG00000021668	107.607	-0.832588	0.59889	-1.39022	0.164462	0.870643	Down
ENSMUSG00000021669	774.116	-1.15747	0.684157	-1.69182	0.0906799	0.870643	Down
ENSMUSG00000021670	1542.47	-0.843287	0.39422	-2.13913	0.0324252	0.870643	Down
ENSMUSG00000021684	13.7318	-0.772691	0.604486	-1.27826	0.201158	0.870643	Down
ENSMUSG00000021693	198.742	-0.851062	0.634136	-1.34208	0.179569	0.870643	Down
ENSMUSG00000021706	98.9176	-1.12517	0.568835	-1.97802	0.0479262	0.870643	Down
ENSMUSG00000021712	258.546	-1.13903	0.722904	-1.57563	0.115111	0.870643	Down
ENSMUSG00000021713	166.578	-1.06706	0.625112	-1.70699	0.0878234	0.870643	Down
ENSMUSG00000021716	281.984	-0.840766	0.572893	-1.46758	0.142218	0.870643	Down
ENSMUSG00000021731	324.459	-0.691938	0.493552	-1.40196	0.160928	0.870643	Down
ENSMUSG00000021733	218.485	-1.08215	0.728522	-1.48541	0.137435	0.870643	Down
ENSMUSG00000021741	9.86505	-1.45069	1.08587	-1.33597	0.181558	0.870643	Down
ENSMUSG00000021748	2119.45	-0.808414	0.530257	-1.52457	0.127366	0.870643	Down
ENSMUSG00000021756	2196.22	0.549934	0.37517	1.46583	0.142695	0.870643	Up
ENSMUSG00000021786	869.371	-1.01035	0.63265	-1.59702	0.110262	0.870643	Down
ENSMUSG00000021792	1538.93	-0.733577	0.472639	-1.55209	0.120641	0.870643	Down
ENSMUSG00000021816	700.541	-0.822669	0.637293	-1.29088	0.196745	0.870643	Down
ENSMUSG00000021824	1998.55	-0.945157	0.574704	-1.6446	0.100053	0.870643	Down
ENSMUSG00000021832	1722.39	-1.23465	0.700569	-1.76235	0.0780105	0.870643	Down
ENSMUSG00000021840	936.525	-0.771603	0.563012	-1.37049	0.170533	0.870643	Down
ENSMUSG00000021870	1309.81	-1.01527	0.676391	-1.50101	0.133352	0.870643	Down
ENSMUSG00000021876	29442	0.555116	0.31552	1.75937	0.078515	0.870643	Up
ENSMUSG00000021877	2732.13	-1.34602	0.687287	-1.95845	0.0501768	0.870643	Down
ENSMUSG00000021892	696.658	-0.515708	0.377495	-1.36613	0.171897	0.870643	Down
ENSMUSG00000021893	896.064	-1.05701	0.676039	-1.56353	0.117928	0.870643	Down
ENSMUSG00000021902	158.125	0.822099	0.34021	2.41644	0.015673	0.870643	Up
ENSMUSG00000021908	957.867	1.04073	0.518452	2.00738	0.0447097	0.870643	Up
ENSMUSG00000021929	979.245	-1.21482	0.712367	-1.70533	0.0881338	0.870643	Down
ENSMUSG00000021930	503.069	-1.41908	0.688966	-2.05972	0.0394252	0.870643	Down
ENSMUSG00000021936	455.434	-1.02737	0.662727	-1.55021	0.12109	0.870643	Down
ENSMUSG00000021945	660.138	-0.861154	0.652704	-1.31936	0.187047	0.870643	Down
ENSMUSG00000021952	193.989	-0.949724	0.677468	-1.40187	0.160953	0.870643	Down
ENSMUSG00000021959	201.678	-0.68853	0.545137	-1.26304	0.206575	0.870643	Down
ENSMUSG00000021996	1621.57	-0.921922	0.562186	-1.63989	0.101029	0.870643	Down
ENSMUSG00000021999	8710.57	0.479455	0.375061	1.27834	0.20113	0.870643	Up
ENSMUSG00000022009	143.476	-0.968858	0.674674	-1.43604	0.150992	0.870643	Down
ENSMUSG00000022014	33.661	-0.929623	0.543182	-1.71144	0.087	0.870643	Down
ENSMUSG00000022024	460.596	-0.783256	0.562422	-1.39265	0.163726	0.870643	Down
ENSMUSG00000022032	476.344	0.533168	0.34607	1.54063	0.123406	0.870643	Up
ENSMUSG00000022034	13.4688	-1.46586	0.687956	-2.13074	0.0331102	0.870643	Down
ENSMUSG00000022048	50.8713	-1.11961	0.642125	-1.74361	0.0812274	0.870643	Down
ENSMUSG00000022064	49.3135	-0.855109	0.570683	-1.4984	0.13403	0.870643	Down
ENSMUSG00000022070	41.9118	-1.02219	0.643826	-1.58768	0.11236	0.870643	Down
ENSMUSG00000022105	199.353	-1.36575	0.743119	-1.83786	0.0660826	0.870643	Down
ENSMUSG00000022106	444.609	-0.692058	0.37973	-1.8225	0.0683796	0.870643	Down
ENSMUSG00000022109	146.211	0.581733	0.460795	1.26245	0.206785	0.870643	Up
ENSMUSG00000022110	2642.63	-0.89123	0.624273	-1.42763	0.153398	0.870643	Down
ENSMUSG00000022111	171.823	-1.20807	0.681143	-1.7736	0.0761302	0.870643	Down
ENSMUSG00000022119	447.332	-1.43052	0.685593	-2.08654	0.0369293	0.870643	Down
ENSMUSG00000022120	17.5918	-0.811885	0.622241	-1.30477	0.19197	0.870643	Down
ENSMUSG00000022122	172.71	-1.0335	0.481482	-2.1465	0.0318329	0.870643	Down
ENSMUSG00000022159	6.8101	0.880009	0.646923	1.3603	0.173735	0.870643	Up
ENSMUSG00000022201	1080.39	-0.8121	0.611332	-1.32841	0.184042	0.870643	Down
ENSMUSG00000022205	935.894	-0.971899	0.599112	-1.62223	0.104754	0.870643	Down
ENSMUSG00000022206	20.2393	-0.903841	0.540449	-1.67239	0.0944477	0.870643	Down
ENSMUSG00000022247	607.292	-0.978124	0.708923	-1.37973	0.167669	0.870643	Down
ENSMUSG00000022253	3773.32	-0.981314	0.686385	-1.42968	0.152808	0.870643	Down
ENSMUSG00000022272	316.033	-0.540311	0.31058	-1.73969	0.0819141	0.870643	Down
ENSMUSG00000022292	95.1682	-1.02789	0.61256	-1.67803	0.0933412	0.870643	Down
ENSMUSG00000022305	72.4085	-0.732493	0.524342	-1.39697	0.162421	0.870643	Down
ENSMUSG00000022306	14.209	-0.818933	0.57312	-1.4289	0.153032	0.870643	Down
ENSMUSG00000022309	13.1388	-1.25617	0.851148	-1.47586	0.139982	0.870643	Down
ENSMUSG00000022323	8267.27	-0.783073	0.56867	-1.37703	0.168504	0.870643	Down
ENSMUSG00000022329	282.651	-1.17461	0.691439	-1.69879	0.0893583	0.870643	Down
ENSMUSG00000022332	213.954	-0.674357	0.337605	-1.99748	0.0457734	0.870643	Down
ENSMUSG00000022336	1381.46	-0.939112	0.695025	-1.35119	0.176634	0.870643	Down
ENSMUSG00000022337	743.027	-1.14669	0.642367	-1.7851	0.074245	0.870643	Down
ENSMUSG00000022338	1004.22	-0.836247	0.638311	-1.31009	0.190164	0.870643	Down
ENSMUSG00000022339	305.666	-0.806899	0.568338	-1.41975	0.15568	0.870643	Down
ENSMUSG00000022346	42.4757	-1.0315	0.577364	-1.78656	0.0740079	0.870643	Down
ENSMUSG00000022353	2662.86	-0.566507	0.428774	-1.32122	0.186427	0.870643	Down
ENSMUSG00000022369	20.6371	-0.749416	0.47541	-1.57636	0.114943	0.870643	Down
ENSMUSG00000022371	538.19	-0.849745	0.447989	-1.8968	0.0578543	0.870643	Down
ENSMUSG00000022378	148.596	-0.767693	0.596974	-1.28597	0.198452	0.870643	Down
ENSMUSG00000022383	1144.45	0.769779	0.423591	1.81727	0.069176	0.870643	Up
ENSMUSG00000022426	429.949	0.721323	0.556322	1.29659	0.194771	0.870643	Up
ENSMUSG00000022472	723.916	0.667717	0.487233	1.37043	0.170554	0.870643	Up
ENSMUSG00000022505	182.102	1.23338	0.686984	1.79535	0.0725976	0.870643	Up
ENSMUSG00000022507	628.276	-0.697884	0.526216	-1.32623	0.184764	0.870643	Down
ENSMUSG00000022512	749.24	-0.99789	0.642613	-1.55286	0.120456	0.870643	Down
ENSMUSG00000022514	4018.68	-0.821479	0.593974	-1.38302	0.166658	0.870643	Down
ENSMUSG00000022521	227.013	-0.548566	0.385629	-1.42252	0.154874	0.870643	Down
ENSMUSG00000022533	2594.74	-0.968387	0.720239	-1.34454	0.178775	0.870643	Down
ENSMUSG00000022634	383.306	-1.41149	0.705112	-2.0018	0.0453063	0.870643	Down
ENSMUSG00000022639	15.9591	-1.29892	0.678665	-1.91393	0.0556292	0.870643	Down
ENSMUSG00000022663	1639.83	-0.885781	0.596492	-1.48498	0.137548	0.870643	Down
ENSMUSG00000022668	270.768	-1.02106	0.551626	-1.85101	0.0641683	0.870643	Down
ENSMUSG00000022672	119.8	-0.509696	0.338522	-1.50565	0.132156	0.870643	Down
ENSMUSG00000022673	59.942	-1.21149	0.476284	-2.54364	0.0109706	0.870643	Down
ENSMUSG00000022674	249.923	-1.64436	0.735559	-2.23553	0.0253828	0.870643	Down
ENSMUSG00000022679	739.27	-1.02498	0.682076	-1.50273	0.132909	0.870643	Down
ENSMUSG00000022698	1641.11	-1.29961	0.789276	-1.64658	0.0996437	0.870643	Down
ENSMUSG00000022707	2754.52	-1.02536	0.606245	-1.69132	0.0907748	0.870643	Down
ENSMUSG00000022722	58.7316	-1.12992	0.698206	-1.61832	0.105593	0.870643	Down
ENSMUSG00000022723	261.194	0.724724	0.396736	1.82672	0.0677425	0.870643	Up
ENSMUSG00000022742	3910.07	-1.07656	0.654031	-1.64604	0.0997563	0.870643	Down
ENSMUSG00000022744	391.006	-0.88598	0.579217	-1.52962	0.126112	0.870643	Down
ENSMUSG00000022749	253.621	-0.857533	0.618248	-1.38704	0.165431	0.870643	Down
ENSMUSG00000022751	1594.61	-0.564411	0.397663	-1.41932	0.155806	0.870643	Down
ENSMUSG00000022757	933.542	-0.814407	0.419357	-1.94204	0.0521324	0.870643	Down
ENSMUSG00000022762	78.8204	-1.04428	0.665893	-1.56824	0.116825	0.870643	Down
ENSMUSG00000022766	9189.93	0.581261	0.381781	1.5225	0.127884	0.870643	Up
ENSMUSG00000022788	294.251	-1.21773	0.635008	-1.91767	0.0551535	0.870643	Down
ENSMUSG00000022789	1253.87	-0.926658	0.640674	-1.44638	0.148071	0.870643	Down
ENSMUSG00000022790	257.566	-0.528123	0.323098	-1.63456	0.102142	0.870643	Down
ENSMUSG00000022792	218.577	-0.678467	0.517374	-1.31137	0.189734	0.870643	Down
ENSMUSG00000022793	16.02	-1.05266	0.665314	-1.5822	0.113603	0.870643	Down
ENSMUSG00000022800	675.558	-0.974545	0.709216	-1.37412	0.169405	0.870643	Down
ENSMUSG00000022812	673.631	-0.819551	0.555722	-1.47475	0.14028	0.870643	Down
ENSMUSG00000022820	31.2776	-0.925304	0.427997	-2.16194	0.0306227	0.870643	Down
ENSMUSG00000022827	231.793	-0.713092	0.471546	-1.51224	0.130472	0.870643	Down
ENSMUSG00000022837	81.9038	-1.13583	0.64536	-1.75999	0.078409	0.870643	Down
ENSMUSG00000022849	22.2569	-0.665004	0.437864	-1.51874	0.128827	0.870643	Down
ENSMUSG00000022853	4505.69	0.620785	0.493023	1.25914	0.20798	0.870643	Up
ENSMUSG00000022856	149.967	1.06785	0.786241	1.35817	0.174409	0.870643	Up
ENSMUSG00000022858	698.724	-0.977684	0.668055	-1.46348	0.143336	0.870643	Down
ENSMUSG00000022865	1683.78	-1.12131	0.644423	-1.74003	0.0818542	0.870643	Down
ENSMUSG00000022875	47723.8	1.12145	0.566627	1.97917	0.0477963	0.870643	Up
ENSMUSG00000022877	20771.2	0.686773	0.445444	1.54177	0.12313	0.870643	Up
ENSMUSG00000022881	40.3184	-1.07083	0.647375	-1.65411	0.098106	0.870643	Down
ENSMUSG00000022884	4469.82	-1.0092	0.726279	-1.38956	0.164664	0.870643	Down
ENSMUSG00000022885	817.649	0.558875	0.307723	1.81616	0.0693458	0.870643	Up
ENSMUSG00000022894	31.0432	-1.12772	0.64501	-1.74838	0.0803982	0.870643	Down
ENSMUSG00000022948	109.257	1.18906	0.785642	1.51349	0.130155	0.870643	Up
ENSMUSG00000022952	8.9293	-0.794783	0.574877	-1.38253	0.16681	0.870643	Down
ENSMUSG00000022971	499.21	0.740818	0.56256	1.31687	0.187882	0.870643	Up
ENSMUSG00000022978	45.1172	-0.881103	0.595923	-1.47855	0.13926	0.870643	Down
ENSMUSG00000023025	1336.92	-1.09497	0.764154	-1.43291	0.151883	0.870643	Down
ENSMUSG00000023044	1015.77	0.961481	0.71344	1.34767	0.177765	0.870643	Up
ENSMUSG00000023066	18.1212	-1.4669	0.621311	-2.36098	0.0182269	0.870643	Down
ENSMUSG00000023068	956.17	-0.859822	0.6757	-1.27249	0.203199	0.870643	Down
ENSMUSG00000023070	22075.1	-0.814823	0.541318	-1.50526	0.132258	0.870643	Down
ENSMUSG00000023074	220.021	-1.11358	0.71674	-1.55368	0.120261	0.870643	Down
ENSMUSG00000023206	687.082	0.395145	0.292635	1.3503	0.17692	0.870643	Up
ENSMUSG00000023249	398.574	-0.661087	0.30254	-2.18513	0.0288797	0.870643	Down
ENSMUSG00000023284	47.5746	-1.05245	0.619305	-1.69941	0.0892422	0.870643	Down
ENSMUSG00000023791	217.739	0.48568	0.29821	1.62865	0.103386	0.870643	Up
ENSMUSG00000023800	175.168	-0.791361	0.441733	-1.79149	0.0732146	0.870643	Down
ENSMUSG00000023805	53.2989	-0.867525	0.498972	-1.73862	0.0821011	0.870643	Down
ENSMUSG00000023828	120.034	-1.02102	0.516044	-1.97855	0.0478663	0.870643	Down
ENSMUSG00000023845	544.4	-0.88995	0.677847	-1.31291	0.189214	0.870643	Down
ENSMUSG00000023861	1141.77	-1.16004	0.686243	-1.69043	0.0909465	0.870643	Down
ENSMUSG00000023882	55.6217	-1.6762	0.843965	-1.9861	0.0470223	0.870643	Down
ENSMUSG00000023886	116.176	0.955558	0.65066	1.4686	0.141942	0.870643	Up
ENSMUSG00000023892	99.0714	-1.10879	0.72796	-1.52315	0.12772	0.870643	Down
ENSMUSG00000023915	57.7418	-0.500065	0.373072	-1.3404	0.180116	0.870643	Down
ENSMUSG00000023977	1554.08	0.729051	0.563694	1.29335	0.195892	0.870643	Up
ENSMUSG00000024042	386.205	0.765826	0.525867	1.45631	0.145306	0.870643	Up
ENSMUSG00000024049	25.5692	1.43829	0.608607	2.36324	0.0181157	0.870643	Up
ENSMUSG00000024052	5933.4	0.657734	0.396717	1.65794	0.0973295	0.870643	Up
ENSMUSG00000024072	765.804	-1.18393	0.746083	-1.58687	0.112543	0.870643	Down
ENSMUSG00000024074	291.733	-0.876035	0.570739	-1.53491	0.124805	0.870643	Down
ENSMUSG00000024079	232.44	-0.834342	0.590719	-1.41242	0.157827	0.870643	Down
ENSMUSG00000024083	635.791	-0.859999	0.605959	-1.41924	0.15583	0.870643	Down
ENSMUSG00000024096	316.482	-0.565766	0.306228	-1.84753	0.0646701	0.870643	Down
ENSMUSG00000024120	1952.3	0.461654	0.297099	1.55387	0.120215	0.870643	Up
ENSMUSG00000024131	989.754	0.648422	0.458571	1.41401	0.15736	0.870643	Up
ENSMUSG00000024146	996.335	-1.12785	0.706773	-1.59578	0.110539	0.870643	Down
ENSMUSG00000024155	145.025	-1.17578	0.732401	-1.60538	0.108411	0.870643	Down
ENSMUSG00000024190	499.452	-0.97521	0.471307	-2.06916	0.0385309	0.870643	Down
ENSMUSG00000024222	744.944	1.16081	0.578849	2.00538	0.0449221	0.870643	Up
ENSMUSG00000024228	1547.54	-0.851686	0.608536	-1.39957	0.161643	0.870643	Down
ENSMUSG00000024231	710.198	-0.989624	0.64038	-1.54537	0.122256	0.870643	Down
ENSMUSG00000024238	310.562	-0.668956	0.527135	-1.26904	0.204427	0.870643	Down
ENSMUSG00000024241	774.16	-0.858786	0.656662	-1.30781	0.190939	0.870643	Down
ENSMUSG00000024259	1038.19	-0.96017	0.762271	-1.25962	0.207807	0.870643	Down
ENSMUSG00000024268	10.1044	-1.22082	0.810556	-1.50615	0.132027	0.870643	Down
ENSMUSG00000024269	104.844	-0.485065	0.376982	-1.28671	0.198196	0.870643	Down
ENSMUSG00000024276	449.371	-0.993954	0.698436	-1.42311	0.154703	0.870643	Down
ENSMUSG00000024287	393.137	-1.20869	0.728842	-1.65836	0.0972441	0.870643	Down
ENSMUSG00000024290	705.762	-1.13961	0.722072	-1.57825	0.114509	0.870643	Down
ENSMUSG00000024293	235.97	-1.02898	0.721258	-1.42664	0.153683	0.870643	Down
ENSMUSG00000024317	350.776	-1.34482	0.770903	-1.74447	0.0810775	0.870643	Down
ENSMUSG00000024346	218.095	-0.753286	0.325204	-2.31635	0.0205393	0.870643	Down
ENSMUSG00000024354	1770.01	-0.756274	0.478749	-1.57969	0.114178	0.870643	Down
ENSMUSG00000024411	110.799	-2.0741	0.844649	-2.45558	0.0140658	0.870643	Down
ENSMUSG00000024413	1768.39	0.890532	0.54437	1.6359	0.101861	0.870643	Up
ENSMUSG00000024421	259.016	0.652692	0.467564	1.39594	0.162733	0.870643	Up
ENSMUSG00000024423	248.095	-0.74682	0.538541	-1.38675	0.165519	0.870643	Down
ENSMUSG00000024430	736.23	0.963031	0.620693	1.55154	0.120772	0.870643	Up
ENSMUSG00000024431	1571.37	-0.754745	0.585273	-1.28956	0.197203	0.870643	Down
ENSMUSG00000024446	53.231	-1.79432	0.727874	-2.46516	0.0136954	0.870643	Down
ENSMUSG00000024472	190.81	-0.863231	0.54677	-1.57878	0.114386	0.870643	Down
ENSMUSG00000024477	365.048	-0.86902	0.517075	-1.68065	0.0928315	0.870643	Down
ENSMUSG00000024479	1222.92	-1.59961	0.719345	-2.22371	0.0261681	0.870643	Down
ENSMUSG00000024480	479.754	-1.56753	0.755439	-2.07499	0.037987	0.870643	Down
ENSMUSG00000024487	1073.73	-1.0969	0.672833	-1.63027	0.103045	0.870643	Down
ENSMUSG00000024491	324.236	-0.774148	0.597784	-1.29503	0.19531	0.870643	Down
ENSMUSG00000024521	17.4479	-1.14431	0.583505	-1.9611	0.0498676	0.870643	Down
ENSMUSG00000024524	14.4782	0.919282	0.563578	1.63115	0.102858	0.870643	Up
ENSMUSG00000024542	51.9569	-0.974217	0.484195	-2.01204	0.0442161	0.870643	Down
ENSMUSG00000024544	41.4953	-0.747205	0.468277	-1.59565	0.110568	0.870643	Down
ENSMUSG00000024576	1974.78	-0.941809	0.666384	-1.41331	0.157564	0.870643	Down
ENSMUSG00000024581	353.713	-0.625225	0.464116	-1.34713	0.177939	0.870643	Down
ENSMUSG00000024583	1988.23	-1.50908	0.719662	-2.09693	0.036	0.870643	Down
ENSMUSG00000024588	3016.07	0.451671	0.281096	1.60682	0.108093	0.870643	Up
ENSMUSG00000024590	39.0384	-0.681606	0.467886	-1.45678	0.145178	0.870643	Down
ENSMUSG00000024592	196.12	-0.909799	0.634432	-1.43404	0.151561	0.870643	Down
ENSMUSG00000024594	310.281	-0.680622	0.325952	-2.08811	0.0367883	0.870643	Down
ENSMUSG00000024597	206.165	-0.955764	0.632771	-1.51044	0.130931	0.870643	Down
ENSMUSG00000024601	1660.95	-0.757798	0.542548	-1.39674	0.162492	0.870643	Down
ENSMUSG00000024614	441.709	-1.2375	0.731481	-1.69178	0.0906886	0.870643	Down
ENSMUSG00000024639	433.35	-0.711576	0.515421	-1.38057	0.16741	0.870643	Down
ENSMUSG00000024691	44.4808	-0.832101	0.60233	-1.38147	0.167135	0.870643	Down
ENSMUSG00000024695	1927.95	-0.954913	0.682639	-1.39886	0.161856	0.870643	Down
ENSMUSG00000024726	170.552	-1.48723	0.827851	-1.7965	0.0724158	0.870643	Down
ENSMUSG00000024747	3402.24	-1.01644	0.507059	-2.00459	0.0450073	0.870643	Down
ENSMUSG00000024750	977.953	-1.04501	0.724236	-1.44292	0.149044	0.870643	Down
ENSMUSG00000024766	53.6866	-1.1928	0.667227	-1.7877	0.0738238	0.870643	Down
ENSMUSG00000024795	13.5382	-1.00621	0.693823	-1.45025	0.14699	0.870643	Down
ENSMUSG00000024810	36.3573	-1.30888	0.546617	-2.3945	0.0166429	0.870643	Down
ENSMUSG00000024812	179.629	-0.574116	0.378018	-1.51875	0.128825	0.870643	Down
ENSMUSG00000024899	5745.88	-0.724603	0.563298	-1.28636	0.198318	0.870643	Down
ENSMUSG00000024925	24.8684	-1.22814	0.71307	-1.72233	0.0850105	0.870643	Down
ENSMUSG00000024943	448.309	-0.861163	0.680192	-1.26606	0.205492	0.870643	Down
ENSMUSG00000024955	92.9852	-1.81362	0.948993	-1.9111	0.0559918	0.870643	Down
ENSMUSG00000024975	1494.5	-1.17771	0.6568	-1.79311	0.072956	0.870643	Down
ENSMUSG00000024978	3031.56	-0.888701	0.472503	-1.88084	0.0599942	0.870643	Down
ENSMUSG00000024985	255.886	-0.880563	0.595244	-1.47933	0.139052	0.870643	Down
ENSMUSG00000024986	1834.11	-0.658591	0.443598	-1.48466	0.137634	0.870643	Down
ENSMUSG00000024993	423.504	-1.14977	0.653206	-1.76019	0.0783754	0.870643	Down
ENSMUSG00000025001	40.2793	-1.60065	0.723976	-2.21092	0.0270416	0.870643	Down
ENSMUSG00000025002	15.102	-1.63564	0.801734	-2.04012	0.0413381	0.870643	Down
ENSMUSG00000025004	324.057	0.631461	0.325029	1.94278	0.0520425	0.870643	Up
ENSMUSG00000025008	14.237	0.814259	0.490337	1.66061	0.096792	0.870643	Up
ENSMUSG00000025010	43.8208	-1.13669	0.560783	-2.02697	0.0426654	0.870643	Down
ENSMUSG00000025016	3391.25	-0.907881	0.718296	-1.26394	0.206252	0.870643	Down
ENSMUSG00000025024	315.142	-0.85549	0.630623	-1.35658	0.174915	0.870643	Down
ENSMUSG00000025044	99.0194	-0.759217	0.521922	-1.45466	0.145764	0.870643	Down
ENSMUSG00000025049	58.563	-0.889612	0.571817	-1.55576	0.119764	0.870643	Down
ENSMUSG00000025059	2868.76	-1.01433	0.707054	-1.43458	0.151406	0.870643	Down
ENSMUSG00000025066	609.598	-0.872798	0.542101	-1.61003	0.107392	0.870643	Down
ENSMUSG00000025068	1178.62	0.539763	0.406266	1.3286	0.183981	0.870643	Up
ENSMUSG00000025083	10.1847	-1.2116	0.636286	-1.90418	0.0568869	0.870643	Down
ENSMUSG00000025089	4165.83	0.661445	0.30518	2.16739	0.030205	0.870643	Up
ENSMUSG00000025094	74.8304	-0.992915	0.733065	-1.35447	0.175586	0.870643	Down
ENSMUSG00000025103	555.089	-0.80122	0.585255	-1.36901	0.170996	0.870643	Down
ENSMUSG00000025135	89.0713	-1.39213	0.93748	-1.48497	0.137552	0.870643	Down
ENSMUSG00000025192	29.5499	-0.798878	0.5415	-1.47531	0.14013	0.870643	Down
ENSMUSG00000025197	9121.64	1.06291	0.708402	1.50044	0.133501	0.870643	Up
ENSMUSG00000025199	2847.32	-0.882667	0.68371	-1.291	0.196705	0.870643	Down
ENSMUSG00000025245	146.786	-1.31011	0.674353	-1.94276	0.0520447	0.870643	Down
ENSMUSG00000025287	43.8129	-1.01628	0.635102	-1.60018	0.109559	0.870643	Down
ENSMUSG00000025323	78.4644	-1.47728	0.671624	-2.19957	0.0278375	0.870643	Down
ENSMUSG00000025324	5.75768	1.15651	0.697263	1.65865	0.0971872	0.870643	Up
ENSMUSG00000025326	846.088	-1.21309	0.754148	-1.60856	0.107712	0.870643	Down
ENSMUSG00000025375	95.4327	-1.76228	0.748986	-2.35288	0.0186284	0.870643	Down
ENSMUSG00000025395	39.0149	-0.943115	0.546749	-1.72495	0.0845363	0.870643	Down
ENSMUSG00000025396	2250.46	1.55748	0.854071	1.8236	0.0682123	0.870643	Up
ENSMUSG00000025429	313.487	-1.01241	0.423438	-2.39093	0.0168056	0.870643	Down
ENSMUSG00000025439	355.367	0.415879	0.321934	1.29182	0.196421	0.870643	Up
ENSMUSG00000025450	15.1547	1.16539	0.585859	1.98921	0.0466784	0.870643	Up
ENSMUSG00000025451	1367.3	-0.993159	0.695355	-1.42828	0.153212	0.870643	Down
ENSMUSG00000025479	203898	0.770676	0.443299	1.7385	0.082122	0.870643	Up
ENSMUSG00000025508	46.1277	-0.978979	0.66467	-1.47288	0.140784	0.870643	Down
ENSMUSG00000025525	602.402	-0.994815	0.652969	-1.52353	0.127627	0.870643	Down
ENSMUSG00000025531	305.61	-1.18272	0.664699	-1.77934	0.0751846	0.870643	Down
ENSMUSG00000025534	446.641	0.739368	0.580015	1.27474	0.202402	0.870643	Up
ENSMUSG00000025588	45.7695	-1.44745	0.672419	-2.1526	0.0313503	0.870643	Down
ENSMUSG00000025609	1196.09	-0.821101	0.597234	-1.37484	0.169181	0.870643	Down
ENSMUSG00000025626	184.617	-1.63159	0.755334	-2.16009	0.030766	0.870643	Down
ENSMUSG00000025630	1261.39	-1.29238	0.709019	-1.82278	0.068337	0.870643	Down
ENSMUSG00000025656	86.1445	-1.12223	0.630649	-1.77948	0.075161	0.870643	Down
ENSMUSG00000025666	97.8336	-1.37391	0.693912	-1.97995	0.0477093	0.870643	Down
ENSMUSG00000025742	308.467	-1.12903	0.651134	-1.73395	0.0829267	0.870643	Down
ENSMUSG00000025758	23.4995	-1.12149	0.764658	-1.46665	0.142471	0.870643	Down
ENSMUSG00000025759	309.434	-1.30219	0.703928	-1.84989	0.0643294	0.870643	Down
ENSMUSG00000025764	774.194	-0.863898	0.641693	-1.34628	0.178212	0.870643	Down
ENSMUSG00000025766	239.544	-1.3919	0.702004	-1.98275	0.0473955	0.870643	Down
ENSMUSG00000025779	122.896	-1.47356	0.680971	-2.16391	0.030471	0.870643	Down
ENSMUSG00000025792	845.837	-1.57442	1.2028	-1.30895	0.19055	0.870643	Down
ENSMUSG00000025794	214.807	-2.16939	0.956316	-2.26849	0.0232996	0.870643	Down
ENSMUSG00000025810	895.802	0.636826	0.43755	1.45544	0.145548	0.870643	Up
ENSMUSG00000025815	1536.07	-0.965893	0.621322	-1.55458	0.120047	0.870643	Down
ENSMUSG00000025860	2297.21	-1.03248	0.705162	-1.46418	0.143146	0.870643	Down
ENSMUSG00000025887	34.587	-1.40538	0.691308	-2.03293	0.0420599	0.870643	Down
ENSMUSG00000025888	44.955	-1.24549	0.599765	-2.07663	0.0378359	0.870643	Down
ENSMUSG00000025893	53.3648	-1.89749	0.81272	-2.33474	0.0195568	0.870643	Down
ENSMUSG00000025894	613.696	-1.509	0.772655	-1.95301	0.0508182	0.870643	Down
ENSMUSG00000025898	241.637	-1.2484	0.716028	-1.7435	0.0812455	0.870643	Down
ENSMUSG00000025899	183.566	-0.943628	0.675434	-1.39707	0.162393	0.870643	Down
ENSMUSG00000025903	3390.5	-1.02529	0.669306	-1.53187	0.125554	0.870643	Down
ENSMUSG00000025925	200.667	-1.30563	0.690234	-1.89158	0.0585469	0.870643	Down
ENSMUSG00000025936	131.342	-0.579508	0.436837	-1.3266	0.18464	0.870643	Down
ENSMUSG00000025937	7745.18	-0.932223	0.506407	-1.84086	0.0656426	0.870643	Down
ENSMUSG00000025939	586.624	-1.10068	0.694747	-1.58429	0.113128	0.870643	Down
ENSMUSG00000025940	615.314	-0.702167	0.519637	-1.35126	0.176611	0.870643	Down
ENSMUSG00000025949	325.943	-0.838532	0.628618	-1.33393	0.182227	0.870643	Down
ENSMUSG00000025950	8370.18	-0.927307	0.588785	-1.57495	0.115268	0.870643	Down
ENSMUSG00000025956	116.442	-0.760173	0.473489	-1.60547	0.108391	0.870643	Down
ENSMUSG00000025958	405.222	-0.914167	0.624495	-1.46385	0.143235	0.870643	Down
ENSMUSG00000025962	281.875	-0.782029	0.588728	-1.32834	0.184067	0.870643	Down
ENSMUSG00000025971	250.356	-0.889997	0.63156	-1.40921	0.158775	0.870643	Down
ENSMUSG00000025979	512.122	-0.949507	0.67102	-1.41502	0.157063	0.870643	Down
ENSMUSG00000025981	1757.58	-0.950748	0.736596	-1.29073	0.196797	0.870643	Down
ENSMUSG00000025991	64372	0.52169	0.387856	1.34506	0.178605	0.870643	Up
ENSMUSG00000026000	274.113	0.772881	0.516476	1.49645	0.134536	0.870643	Up
ENSMUSG00000026005	588.802	-1.1287	0.646986	-1.74455	0.0810636	0.870643	Down
ENSMUSG00000026017	100.725	-1.02888	0.716349	-1.43629	0.150921	0.870643	Down
ENSMUSG00000026021	638.33	-1.27105	0.739205	-1.71948	0.0855261	0.870643	Down
ENSMUSG00000026035	139.211	-0.872459	0.61846	-1.4107	0.158334	0.870643	Down
ENSMUSG00000026037	90.8883	-1.05981	0.70549	-1.50224	0.133036	0.870643	Down
ENSMUSG00000026042	37.3092	-0.632437	0.420478	-1.50409	0.132558	0.870643	Down
ENSMUSG00000026043	223.334	-0.912826	0.360599	-2.53142	0.0113603	0.870643	Down
ENSMUSG00000026049	81.4238	-1.07621	0.643988	-1.67117	0.0946885	0.870643	Down
ENSMUSG00000026072	1517.55	0.711257	0.467179	1.52245	0.127896	0.870643	Up
ENSMUSG00000026082	176.751	0.715938	0.373111	1.91883	0.0550055	0.870643	Up
ENSMUSG00000026088	141.491	-0.863413	0.567618	-1.52112	0.128231	0.870643	Down
ENSMUSG00000026097	444.938	-1.24364	0.703722	-1.76723	0.077189	0.870643	Down
ENSMUSG00000026098	88.0008	-0.858647	0.556023	-1.54426	0.122524	0.870643	Down
ENSMUSG00000026104	325.425	-0.498249	0.310441	-1.60497	0.108499	0.870643	Down
ENSMUSG00000026107	417.161	-1.40119	0.704078	-1.99011	0.0465791	0.870643	Down
ENSMUSG00000026229	1382.95	-0.50381	0.365766	-1.37741	0.168386	0.870643	Down
ENSMUSG00000026238	1933.24	-1.05181	0.67525	-1.55766	0.119314	0.870643	Down
ENSMUSG00000026275	359.14	-0.620032	0.416581	-1.48838	0.13665	0.870643	Down
ENSMUSG00000026276	22.0788	-0.864741	0.633156	-1.36576	0.172014	0.870643	Down
ENSMUSG00000026315	53.203	-0.616514	0.474347	-1.29971	0.1937	0.870643	Down
ENSMUSG00000026319	329.164	-0.970526	0.66063	-1.46909	0.141808	0.870643	Down
ENSMUSG00000026321	9.80627	-1.69774	0.741039	-2.29103	0.0219615	0.870643	Down
ENSMUSG00000026356	1610.97	-0.836713	0.558025	-1.49942	0.133765	0.870643	Down
ENSMUSG00000026358	27.7278	-1.07435	0.591325	-1.81686	0.0692386	0.870643	Down
ENSMUSG00000026361	438.477	-0.977368	0.667273	-1.46472	0.142997	0.870643	Down
ENSMUSG00000026384	245.455	-1.24595	0.775715	-1.60619	0.108232	0.870643	Down
ENSMUSG00000026388	7.35947	-1.08173	0.672593	-1.60829	0.107772	0.870643	Down
ENSMUSG00000026395	127.631	-0.700736	0.552848	-1.2675	0.204976	0.870643	Down
ENSMUSG00000026399	125.915	-0.874704	0.645246	-1.35561	0.175222	0.870643	Down
ENSMUSG00000026429	8.1587	-1.34924	0.649898	-2.07609	0.037886	0.870643	Down
ENSMUSG00000026473	15750	-0.548229	0.334562	-1.63864	0.101287	0.870643	Down
ENSMUSG00000026479	6.69571	0.977965	0.698459	1.40017	0.161461	0.870643	Up
ENSMUSG00000026495	73.8512	-0.995989	0.583753	-1.70618	0.0879739	0.870643	Down
ENSMUSG00000026499	350.156	-0.686032	0.479564	-1.43053	0.152564	0.870643	Down
ENSMUSG00000026511	713.851	-0.902582	0.615647	-1.46607	0.142629	0.870643	Down
ENSMUSG00000026536	18.9955	-1.19691	0.571672	-2.0937	0.0362865	0.870643	Down
ENSMUSG00000026542	2465.97	0.971152	0.643763	1.50856	0.131412	0.870643	Up
ENSMUSG00000026565	77.5487	-0.759472	0.447121	-1.69858	0.0893983	0.870643	Down
ENSMUSG00000026578	60.105	-0.878234	0.481365	-1.82446	0.0680819	0.870643	Down
ENSMUSG00000026585	81.5837	-1.05657	0.616755	-1.71311	0.0866928	0.870643	Down
ENSMUSG00000026586	48.8481	-1.9819	0.896889	-2.20975	0.0271228	0.870643	Down
ENSMUSG00000026610	90.8287	-1.50051	0.754958	-1.98755	0.046862	0.870643	Down
ENSMUSG00000026614	282.306	-0.91492	0.492025	-1.8595	0.0629566	0.870643	Down
ENSMUSG00000026617	857.752	-0.495758	0.333209	-1.48783	0.136796	0.870643	Down
ENSMUSG00000026639	50.3629	-0.854706	0.527724	-1.61961	0.105316	0.870643	Down
ENSMUSG00000026643	476.387	-0.767891	0.603808	-1.27175	0.203463	0.870643	Down
ENSMUSG00000026655	1267.15	-0.953872	0.560168	-1.70283	0.0885995	0.870643	Down
ENSMUSG00000026674	60.7149	-0.839474	0.474043	-1.77088	0.0765807	0.870643	Down
ENSMUSG00000026678	551.418	-1.03412	0.517879	-1.99684	0.0458421	0.870643	Down
ENSMUSG00000026692	180.454	0.563253	0.380733	1.47939	0.139035	0.870643	Up
ENSMUSG00000026694	121.43	0.964284	0.742038	1.29951	0.19377	0.870643	Up
ENSMUSG00000026696	237.047	-0.881644	0.644685	-1.36756	0.17145	0.870643	Down
ENSMUSG00000026721	828.01	-1.10625	0.692346	-1.59783	0.11008	0.870643	Down
ENSMUSG00000026723	39.9704	-1.15436	0.519067	-2.2239	0.0261549	0.870643	Down
ENSMUSG00000026730	1110.46	-0.829287	0.542095	-1.52978	0.126071	0.870643	Down
ENSMUSG00000026739	653.011	-0.913009	0.714237	-1.2783	0.201143	0.870643	Down
ENSMUSG00000026755	641.439	-0.950341	0.620014	-1.53277	0.125332	0.870643	Down
ENSMUSG00000026761	469.719	-1.5116	0.737592	-2.04937	0.0404261	0.870643	Down
ENSMUSG00000026767	881.645	-1.03621	0.627687	-1.65083	0.0987724	0.870643	Down
ENSMUSG00000026771	224.205	-1.2224	0.680335	-1.79676	0.0723743	0.870643	Down
ENSMUSG00000026775	2172.47	-1.12685	0.712074	-1.58249	0.113537	0.870643	Down
ENSMUSG00000026781	6492.68	-0.960648	0.715809	-1.34205	0.179581	0.870643	Down
ENSMUSG00000026827	762.841	-1.04117	0.575074	-1.81049	0.0702196	0.870643	Down
ENSMUSG00000026864	10351.9	-0.920314	0.670925	-1.37171	0.170154	0.870643	Down
ENSMUSG00000026872	133.102	-1.04353	0.579664	-1.80023	0.0718236	0.870643	Down
ENSMUSG00000026874	23772.5	0.635813	0.330565	1.92341	0.0544284	0.870643	Up
ENSMUSG00000026888	849.719	-0.411609	0.314718	-1.30787	0.190919	0.870643	Down
ENSMUSG00000026893	125.765	-1.03688	0.628328	-1.65023	0.0988964	0.870643	Down
ENSMUSG00000026896	681.009	-0.97635	0.552242	-1.76798	0.077065	0.870643	Down
ENSMUSG00000026904	8.91743	-1.70477	1.03782	-1.64264	0.100458	0.870643	Down
ENSMUSG00000026914	614.999	-0.772682	0.394145	-1.9604	0.0499493	0.870643	Down
ENSMUSG00000026932	276.906	-0.389155	0.29382	-1.32447	0.185348	0.870643	Down
ENSMUSG00000026950	414.238	0.768096	0.345279	2.22456	0.0261105	0.870643	Up
ENSMUSG00000026960	257.411	-0.896279	0.598059	-1.49865	0.133965	0.870643	Down
ENSMUSG00000026974	117.829	0.640841	0.499756	1.28231	0.199735	0.870643	Up
ENSMUSG00000026977	606.004	-1.04467	0.753448	-1.38652	0.165589	0.870643	Down
ENSMUSG00000026986	920.403	-1.07924	0.668724	-1.61388	0.106553	0.870643	Down
ENSMUSG00000027004	21.0591	-0.764887	0.588376	-1.3	0.193602	0.870643	Down
ENSMUSG00000027012	924.126	-0.69361	0.491582	-1.41098	0.158252	0.870643	Down
ENSMUSG00000027018	203.847	-1.30682	0.666302	-1.9613	0.0498437	0.870643	Down
ENSMUSG00000027030	38.0286	-1.0975	0.541042	-2.02849	0.04251	0.870643	Down
ENSMUSG00000027068	16.8504	0.864395	0.524476	1.64811	0.0993294	0.870643	Up
ENSMUSG00000027075	246.666	1.03586	0.743075	1.39402	0.163312	0.870643	Up
ENSMUSG00000027078	1220.98	-0.562445	0.396042	-1.42017	0.155559	0.870643	Down
ENSMUSG00000027080	251.357	-0.789564	0.601989	-1.31159	0.189658	0.870643	Down
ENSMUSG00000027082	78.6013	-1.18338	0.627055	-1.88721	0.0591324	0.870643	Down
ENSMUSG00000027099	832.224	-0.785478	0.58483	-1.34309	0.179243	0.870643	Down
ENSMUSG00000027108	902.843	-0.831404	0.522708	-1.59057	0.111706	0.870643	Down
ENSMUSG00000027122	164.559	-0.559989	0.434354	-1.28925	0.197313	0.870643	Down
ENSMUSG00000027132	154.827	-1.46583	0.792164	-1.85041	0.0642548	0.870643	Down
ENSMUSG00000027160	44.1435	-0.855614	0.539573	-1.58572	0.112802	0.870643	Down
ENSMUSG00000027162	951.519	-0.947645	0.6568	-1.44282	0.149071	0.870643	Down
ENSMUSG00000027165	221.557	-0.868853	0.551248	-1.57615	0.11499	0.870643	Down
ENSMUSG00000027167	98.546	-1.34491	0.573205	-2.3463	0.0189609	0.870643	Down
ENSMUSG00000027168	13.9076	-1.91816	0.921468	-2.08164	0.0373755	0.870643	Down
ENSMUSG00000027187	41142	-0.665588	0.376521	-1.76773	0.0771057	0.870643	Down
ENSMUSG00000027193	1232.64	-0.82149	0.628383	-1.30731	0.191108	0.870643	Down
ENSMUSG00000027195	3161.69	-0.966766	0.58553	-1.65109	0.0987194	0.870643	Down
ENSMUSG00000027199	89.9259	-0.818706	0.491347	-1.66625	0.0956643	0.870643	Down
ENSMUSG00000027201	44.958	-1.34003	0.551601	-2.42935	0.0151259	0.870643	Down
ENSMUSG00000027206	1435.76	-0.923613	0.710787	-1.29942	0.193799	0.870643	Down
ENSMUSG00000027236	971.775	-1.2884	0.7732	-1.66632	0.0956506	0.870643	Down
ENSMUSG00000027248	8717.2	-1.02243	0.639841	-1.59794	0.110057	0.870643	Down
ENSMUSG00000027272	333.623	-0.856586	0.636634	-1.34549	0.178466	0.870643	Down
ENSMUSG00000027276	77.8799	-0.730007	0.460719	-1.58449	0.113081	0.870643	Down
ENSMUSG00000027281	71.7724	-1.01912	0.688387	-1.48044	0.138756	0.870643	Down
ENSMUSG00000027284	78.6236	-0.647239	0.382774	-1.69092	0.0908525	0.870643	Down
ENSMUSG00000027285	240.085	-0.840386	0.600612	-1.39922	0.161748	0.870643	Down
ENSMUSG00000027286	217.344	-0.774246	0.464291	-1.66759	0.0953977	0.870643	Down
ENSMUSG00000027287	678.771	-1.02443	0.635325	-1.61244	0.106865	0.870643	Down
ENSMUSG00000027305	541.657	-1.06306	0.590949	-1.7989	0.072035	0.870643	Down
ENSMUSG00000027306	26.9751	-0.994166	0.663698	-1.49792	0.134154	0.870643	Down
ENSMUSG00000027323	9.34708	-0.988954	0.632573	-1.56338	0.117962	0.870643	Down
ENSMUSG00000027341	391.402	-1.23023	0.658587	-1.86798	0.0617642	0.870643	Down
ENSMUSG00000027342	196.211	-1.20596	0.499224	-2.41566	0.0157065	0.870643	Down
ENSMUSG00000027349	176.324	-0.846491	0.517912	-1.63443	0.102168	0.870643	Down
ENSMUSG00000027351	343.604	-0.834871	0.641444	-1.30155	0.19307	0.870643	Down
ENSMUSG00000027360	479.917	1.33032	0.606041	2.19511	0.028156	0.870643	Up
ENSMUSG00000027365	1116.55	-0.895912	0.704048	-1.27252	0.20319	0.870643	Down
ENSMUSG00000027387	90.2255	-0.710786	0.50535	-1.40652	0.159569	0.870643	Down
ENSMUSG00000027395	233.054	0.86433	0.637573	1.35566	0.175208	0.870643	Up
ENSMUSG00000027399	44.0037	-0.738107	0.505419	-1.46039	0.144184	0.870643	Down
ENSMUSG00000027405	316.529	0.957104	0.659663	1.4509	0.146808	0.870643	Up
ENSMUSG00000027427	255.72	-0.788201	0.607684	-1.29706	0.194611	0.870643	Down
ENSMUSG00000027428	529.606	-1.35388	0.621266	-2.17923	0.0293148	0.870643	Down
ENSMUSG00000027475	194.337	0.529695	0.38296	1.38316	0.166616	0.870643	Up
ENSMUSG00000027499	14.9729	-1.24205	0.751445	-1.65288	0.0983549	0.870643	Down
ENSMUSG00000027505	16.0959	1.06803	0.607059	1.75934	0.0785191	0.870643	Up
ENSMUSG00000027506	287.359	-0.744688	0.466992	-1.59465	0.110791	0.870643	Down
ENSMUSG00000027522	653.09	-0.619163	0.453537	-1.36519	0.172194	0.870643	Down
ENSMUSG00000027534	80.8805	-0.803098	0.627063	-1.28073	0.200289	0.870643	Down
ENSMUSG00000027550	36.5911	-1.7697	0.910436	-1.94379	0.0519209	0.870643	Down
ENSMUSG00000027551	27.932	-1.35981	0.88926	-1.52915	0.126228	0.870643	Down
ENSMUSG00000027589	944.854	-0.989694	0.676925	-1.46204	0.143729	0.870643	Down
ENSMUSG00000027599	789.28	-0.817924	0.616991	-1.32567	0.184951	0.870643	Down
ENSMUSG00000027630	704.65	-0.884605	0.648539	-1.364	0.172568	0.870643	Down
ENSMUSG00000027634	355.59	0.845149	0.509613	1.65841	0.0972343	0.870643	Up
ENSMUSG00000027635	20.8688	0.678045	0.531474	1.27578	0.202033	0.870643	Up
ENSMUSG00000027637	210.829	0.942672	0.626543	1.50456	0.132437	0.870643	Up
ENSMUSG00000027641	27.5811	-0.765688	0.562381	-1.36151	0.173352	0.870643	Down
ENSMUSG00000027676	87.5758	-1.52858	0.873943	-1.74906	0.0802808	0.870643	Down
ENSMUSG00000027677	497.88	-1.43486	0.753203	-1.905	0.0567795	0.870643	Down
ENSMUSG00000027679	186.456	-1.06258	0.710296	-1.49597	0.134662	0.870643	Down
ENSMUSG00000027708	879.596	-0.867861	0.659955	-1.31503	0.1885	0.870643	Down
ENSMUSG00000027712	933.45	-0.697925	0.413927	-1.68611	0.0917754	0.870643	Down
ENSMUSG00000027714	150.263	-0.881061	0.532703	-1.65395	0.0981385	0.870643	Down
ENSMUSG00000027746	951.558	-0.716086	0.549127	-1.30405	0.192218	0.870643	Down
ENSMUSG00000027750	182.727	-0.619508	0.47115	-1.31488	0.188549	0.870643	Down
ENSMUSG00000027761	11954.7	-0.753558	0.590951	-1.27516	0.202252	0.870643	Down
ENSMUSG00000027763	1901.45	-1.20573	0.705082	-1.71006	0.0872552	0.870643	Down
ENSMUSG00000027770	850.745	-1.36434	0.75454	-1.80817	0.0705795	0.870643	Down
ENSMUSG00000027778	85.0486	-0.794606	0.610267	-1.30206	0.192895	0.870643	Down
ENSMUSG00000027782	1025.97	-1.11979	0.673447	-1.66278	0.0963574	0.870643	Down
ENSMUSG00000027787	682.079	-1.12329	0.729396	-1.54002	0.123554	0.870643	Down
ENSMUSG00000027792	2842.86	-1.28861	0.773841	-1.66521	0.0958705	0.870643	Down
ENSMUSG00000027796	181.819	0.52525	0.415611	1.2638	0.206301	0.870643	Up
ENSMUSG00000027799	19.2759	0.850698	0.508999	1.67132	0.0946594	0.870643	Up
ENSMUSG00000027803	436.177	-1.04246	0.603095	-1.72852	0.0838949	0.870643	Down
ENSMUSG00000027804	629.094	-0.959068	0.60358	-1.58897	0.112068	0.870643	Down
ENSMUSG00000027808	5554.84	-1.11432	0.708337	-1.57316	0.115682	0.870643	Down
ENSMUSG00000027820	1083.03	-1.19212	0.723007	-1.64883	0.0991819	0.870643	Down
ENSMUSG00000027822	1369.78	-0.959481	0.687475	-1.39566	0.162817	0.870643	Down
ENSMUSG00000027823	1025.38	-1.10741	0.705614	-1.56943	0.116548	0.870643	Down
ENSMUSG00000027828	4790.5	-0.992258	0.637641	-1.55614	0.119675	0.870643	Down
ENSMUSG00000027835	149.034	-1.29979	0.673994	-1.92848	0.0537951	0.870643	Down
ENSMUSG00000027843	19.7119	-1.0295	0.638514	-1.61234	0.106887	0.870643	Down
ENSMUSG00000027896	76.2256	-1.8129	0.883758	-2.05135	0.0402327	0.870643	Down
ENSMUSG00000027900	1701.14	-1.30786	0.722217	-1.8109	0.0701566	0.870643	Down
ENSMUSG00000027901	135.996	-0.621901	0.392375	-1.58497	0.112974	0.870643	Down
ENSMUSG00000027942	169.407	-0.86024	0.60206	-1.42883	0.153054	0.870643	Down
ENSMUSG00000027944	163.968	0.690815	0.530391	1.30246	0.192758	0.870643	Up
ENSMUSG00000027947	1415.67	0.933492	0.438994	2.12643	0.0334671	0.870643	Up
ENSMUSG00000027956	89.2532	-0.747992	0.476559	-1.56957	0.116515	0.870643	Down
ENSMUSG00000027957	1386.18	-0.772086	0.609564	-1.26662	0.205291	0.870643	Down
ENSMUSG00000027959	16.9488	-0.937107	0.629497	-1.48866	0.136577	0.870643	Down
ENSMUSG00000027961	18.6891	-1.27299	0.669711	-1.90081	0.057327	0.870643	Down
ENSMUSG00000027968	134.255	-0.599383	0.397486	-1.50794	0.131571	0.870643	Down
ENSMUSG00000027981	345.595	-1.31134	0.724927	-1.80893	0.0704624	0.870643	Down
ENSMUSG00000027993	322.732	-0.986977	0.626946	-1.57426	0.115427	0.870643	Down
ENSMUSG00000028001	80880	1.14342	0.637562	1.79343	0.0729045	0.870643	Up
ENSMUSG00000028003	225.434	-0.761383	0.426023	-1.78719	0.0739073	0.870643	Down
ENSMUSG00000028015	1255.36	-0.96997	0.666581	-1.45514	0.14563	0.870643	Down
ENSMUSG00000028018	50.7374	-0.628734	0.498202	-1.26201	0.206947	0.870643	Down
ENSMUSG00000028029	341.259	0.868074	0.509328	1.70435	0.0883154	0.870643	Up
ENSMUSG00000028032	117.992	-0.695356	0.398199	-1.74625	0.0807668	0.870643	Down
ENSMUSG00000028034	727.508	-1.10065	0.647453	-1.69997	0.0891361	0.870643	Down
ENSMUSG00000028037	102.194	-0.980104	0.617866	-1.58627	0.112677	0.870643	Down
ENSMUSG00000028051	155.551	-1.40898	1.08261	-1.30146	0.1931	0.870643	Down
ENSMUSG00000028063	127.014	-0.763971	0.567953	-1.34513	0.178583	0.870643	Down
ENSMUSG00000028081	242.511	0.645692	0.339944	1.89941	0.0575105	0.870643	Up
ENSMUSG00000028111	15.0799	1.09174	0.545236	2.00233	0.0452497	0.870643	Up
ENSMUSG00000028114	119.376	-0.896313	0.670421	-1.33694	0.181242	0.870643	Down
ENSMUSG00000028132	4583.92	-1.23914	0.778674	-1.59135	0.111531	0.870643	Down
ENSMUSG00000028133	109.113	-1.09386	0.676233	-1.61758	0.105753	0.870643	Down
ENSMUSG00000028134	204.357	-1.17513	0.687887	-1.70832	0.0875769	0.870643	Down
ENSMUSG00000028152	4.55552	-1.06909	0.706675	-1.51285	0.130318	0.870643	Down
ENSMUSG00000028161	902.158	-0.81732	0.644479	-1.26819	0.204731	0.870643	Down
ENSMUSG00000028164	344.022	0.644969	0.45255	1.42519	0.154103	0.870643	Up
ENSMUSG00000028173	72.7204	-1.02505	0.634978	-1.61431	0.106459	0.870643	Down
ENSMUSG00000028180	747.098	-1.32283	0.718464	-1.84119	0.0655935	0.870643	Down
ENSMUSG00000028182	42.859	-1.3354	0.617517	-2.16252	0.0305779	0.870643	Down
ENSMUSG00000028185	711.788	0.425026	0.328361	1.29438	0.195533	0.870643	Up
ENSMUSG00000028187	521.46	-1.04305	0.70542	-1.47862	0.139243	0.870643	Down
ENSMUSG00000028194	1513.58	-0.820611	0.399518	-2.054	0.0399755	0.870643	Down
ENSMUSG00000028195	168.581	-1.25885	0.69106	-1.82163	0.0685117	0.870643	Down
ENSMUSG00000028212	83.6502	-1.36648	0.811685	-1.68351	0.0922773	0.870643	Down
ENSMUSG00000028218	232.713	-0.8207	0.576218	-1.42429	0.154364	0.870643	Down
ENSMUSG00000028229	488.469	-1.34261	0.709652	-1.89193	0.0585007	0.870643	Down
ENSMUSG00000028232	229.754	-1.2413	0.723667	-1.7153	0.0862909	0.870643	Down
ENSMUSG00000028233	361.311	-0.984963	0.634335	-1.55275	0.120483	0.870643	Down
ENSMUSG00000028234	170.008	-0.562396	0.409318	-1.37398	0.169446	0.870643	Down
ENSMUSG00000028243	93.7685	-0.877418	0.657543	-1.33439	0.182076	0.870643	Down
ENSMUSG00000028248	1002.24	-0.853173	0.535838	-1.59222	0.111335	0.870643	Down
ENSMUSG00000028251	433.435	-0.911819	0.553364	-1.64777	0.0993991	0.870643	Down
ENSMUSG00000028252	524.316	-1.51758	0.742333	-2.04434	0.0409204	0.870643	Down
ENSMUSG00000028256	151.036	-1.04642	0.617595	-1.69435	0.0901981	0.870643	Down
ENSMUSG00000028261	1230.28	-1.27319	0.771577	-1.65011	0.0989201	0.870643	Down
ENSMUSG00000028268	90.9906	-0.649487	0.496569	-1.30795	0.19089	0.870643	Down
ENSMUSG00000028274	189.582	-0.827581	0.57681	-1.43475	0.151357	0.870643	Down
ENSMUSG00000028282	82.6362	-1.31958	0.680684	-1.93861	0.0525485	0.870643	Down
ENSMUSG00000028289	38.1368	-1.04057	0.686225	-1.51636	0.129428	0.870643	Down
ENSMUSG00000028291	334.586	-0.870326	0.606251	-1.43559	0.151119	0.870643	Down
ENSMUSG00000028293	392.01	-0.70426	0.555356	-1.26812	0.204754	0.870643	Down
ENSMUSG00000028307	79446	-0.790092	0.484087	-1.63213	0.102653	0.870643	Down
ENSMUSG00000028312	40.8702	-1.45228	0.731077	-1.9865	0.0469779	0.870643	Down
ENSMUSG00000028339	87.5798	-0.713812	0.50775	-1.40583	0.159774	0.870643	Down
ENSMUSG00000028343	2175.28	-0.842934	0.638315	-1.32056	0.186648	0.870643	Down
ENSMUSG00000028358	9.27566	0.71894	0.549817	1.3076	0.191009	0.870643	Up
ENSMUSG00000028398	202.92	-0.457444	0.355544	-1.28661	0.198232	0.870643	Down
ENSMUSG00000028403	222.22	-0.696863	0.533671	-1.30579	0.191624	0.870643	Down
ENSMUSG00000028410	2959.87	-1.27543	0.700458	-1.82085	0.0686297	0.870643	Down
ENSMUSG00000028426	3139.36	-1.05574	0.590309	-1.78846	0.0737024	0.870643	Down
ENSMUSG00000028436	312.218	0.572708	0.342662	1.67135	0.0946522	0.870643	Up
ENSMUSG00000028444	11.2605	-1.76332	0.964285	-1.82863	0.0674557	0.870643	Down
ENSMUSG00000028453	34.8975	-0.72425	0.466484	-1.55257	0.120526	0.870643	Down
ENSMUSG00000028456	273.611	1.25528	0.559182	2.24484	0.0247783	0.870643	Up
ENSMUSG00000028476	55.371	-1.14282	0.477793	-2.39188	0.0167623	0.870643	Down
ENSMUSG00000028483	108.84	-0.839118	0.635249	-1.32093	0.186526	0.870643	Down
ENSMUSG00000028495	303.389	0.393722	0.30435	1.29365	0.195787	0.870643	Up
ENSMUSG00000028497	23.0444	-0.943219	0.658241	-1.43294	0.151876	0.870643	Down
ENSMUSG00000028525	186.218	-0.777986	0.404883	-1.92151	0.0546678	0.870643	Down
ENSMUSG00000028527	1411.45	0.36261	0.28783	1.25981	0.207739	0.870643	Up
ENSMUSG00000028540	29.773	-0.770641	0.525308	-1.46703	0.142369	0.870643	Down
ENSMUSG00000028550	336.281	-0.768351	0.608875	-1.26192	0.206978	0.870643	Down
ENSMUSG00000028557	1903.14	-1.273	0.697871	-1.82411	0.0681349	0.870643	Down
ENSMUSG00000028560	462.24	-0.937689	0.638115	-1.46947	0.141706	0.870643	Down
ENSMUSG00000028563	79.97	-1.02891	0.804941	-1.27824	0.201163	0.870643	Down
ENSMUSG00000028565	1151.23	-0.828506	0.594886	-1.39271	0.163706	0.870643	Down
ENSMUSG00000028568	375.671	-1.28567	0.701858	-1.83181	0.0669801	0.870643	Down
ENSMUSG00000028576	77.5773	-1.47243	0.752645	-1.95634	0.0504252	0.870643	Down
ENSMUSG00000028578	118.487	-1.13026	0.646131	-1.74928	0.0802431	0.870643	Down
ENSMUSG00000028599	566.415	1.05071	0.721162	1.45697	0.145124	0.870643	Up
ENSMUSG00000028603	54192.6	-0.94842	0.590247	-1.60682	0.108094	0.870643	Down
ENSMUSG00000028617	224.341	0.775856	0.532757	1.4563	0.145309	0.870643	Up
ENSMUSG00000028647	428.124	-1.02802	0.60774	-1.69155	0.0907322	0.870643	Down
ENSMUSG00000028675	1130.4	-1.47298	0.714426	-2.06176	0.0392301	0.870643	Down
ENSMUSG00000028676	791.353	-1.3415	0.772008	-1.73767	0.0822684	0.870643	Down
ENSMUSG00000028698	50.5894	-1.25628	0.641543	-1.95822	0.0502045	0.870643	Down
ENSMUSG00000028710	187.428	-1.08463	0.619995	-1.74942	0.0802192	0.870643	Down
ENSMUSG00000028712	216.146	1.13782	0.573055	1.98553	0.047086	0.870643	Up
ENSMUSG00000028715	1895.08	1.16525	0.839651	1.38778	0.165203	0.870643	Up
ENSMUSG00000028719	1720.8	-1.56164	0.769581	-2.0292	0.0424378	0.870643	Down
ENSMUSG00000028790	478.63	-1.06151	0.618433	-1.71645	0.0860801	0.870643	Down
ENSMUSG00000028799	31.9062	-1.32074	0.567942	-2.32548	0.0200464	0.870643	Down
ENSMUSG00000028879	503.059	-0.784082	0.576205	-1.36077	0.173587	0.870643	Down
ENSMUSG00000028885	4.62276	-1.1487	0.741556	-1.54904	0.121372	0.870643	Down
ENSMUSG00000028945	960.3	-0.814172	0.599611	-1.35783	0.174516	0.870643	Down
ENSMUSG00000028986	310.985	-1.02455	0.669455	-1.53042	0.125912	0.870643	Down
ENSMUSG00000029012	347.559	-1.01258	0.584069	-1.73366	0.0829785	0.870643	Down
ENSMUSG00000029084	160.953	-0.573856	0.403324	-1.42281	0.15479	0.870643	Down
ENSMUSG00000029108	12.7615	-1.57833	0.761468	-2.07274	0.0381965	0.870643	Down
ENSMUSG00000029130	18.0466	-1.00085	0.598746	-1.67158	0.0946063	0.870643	Down
ENSMUSG00000029135	194.588	0.676878	0.390301	1.73425	0.0828744	0.870643	Up
ENSMUSG00000029176	261.871	-0.950524	0.556657	-1.70756	0.0877183	0.870643	Down
ENSMUSG00000029185	386.125	-0.54973	0.33574	-1.63737	0.101554	0.870643	Down
ENSMUSG00000029195	258.721	0.628322	0.32971	1.90568	0.0566917	0.870643	Up
ENSMUSG00000029196	304.285	0.602664	0.455812	1.32218	0.18611	0.870643	Up
ENSMUSG00000029208	310.547	-1.17933	0.704137	-1.67486	0.0939626	0.870643	Down
ENSMUSG00000029209	44.0978	-1.05752	0.687704	-1.53776	0.124107	0.870643	Down
ENSMUSG00000029227	546.112	-0.716045	0.521962	-1.37183	0.170115	0.870643	Down
ENSMUSG00000029228	4.70952	-0.971023	0.708437	-1.37066	0.170482	0.870643	Down
ENSMUSG00000029233	154.668	0.458585	0.306717	1.49514	0.134879	0.870643	Up
ENSMUSG00000029234	168.629	-0.732324	0.579014	-1.26478	0.205951	0.870643	Down
ENSMUSG00000029253	98.0897	-1.33031	0.63829	-2.08418	0.0371442	0.870643	Down
ENSMUSG00000029260	12787.8	-0.865737	0.668071	-1.29587	0.195019	0.870643	Down
ENSMUSG00000029265	465.933	-1.13305	0.70502	-1.60711	0.108029	0.870643	Down
ENSMUSG00000029267	182.99	-1.22558	0.743	-1.64951	0.0990437	0.870643	Down
ENSMUSG00000029269	943.955	-1.19449	0.731613	-1.63267	0.102538	0.870643	Down
ENSMUSG00000029276	65.9308	-1.28485	0.803135	-1.59979	0.109645	0.870643	Down
ENSMUSG00000029279	19.9302	-0.846367	0.568673	-1.48832	0.136667	0.870643	Down
ENSMUSG00000029298	68.0606	-0.875935	0.640591	-1.36738	0.171505	0.870643	Down
ENSMUSG00000029299	34.989	-1.08575	0.685696	-1.58343	0.113325	0.870643	Down
ENSMUSG00000029312	21.9929	-0.63574	0.47594	-1.33576	0.181628	0.870643	Down
ENSMUSG00000029326	46.9157	-1.07707	0.423705	-2.54203	0.0110212	0.870643	Down
ENSMUSG00000029366	94.5559	-1.14142	0.556737	-2.05019	0.0403459	0.870643	Down
ENSMUSG00000029368	1.56104e+06	1.31984	0.93998	1.40412	0.160285	0.870643	Up
ENSMUSG00000029370	207.075	-0.676534	0.408669	-1.65546	0.0978313	0.870643	Down
ENSMUSG00000029380	358.976	1.53774	0.811112	1.89585	0.0579805	0.870643	Up
ENSMUSG00000029403	109.274	-0.894345	0.58802	-1.52094	0.128274	0.870643	Down
ENSMUSG00000029405	1452.62	-1.07773	0.669063	-1.61081	0.107221	0.870643	Down
ENSMUSG00000029422	742.948	-0.698618	0.547688	-1.27558	0.202105	0.870643	Down
ENSMUSG00000029430	418.415	-1.10388	0.434498	-2.54059	0.0110665	0.870643	Down
ENSMUSG00000029486	648.347	-1.34843	0.650295	-2.07356	0.0381202	0.870643	Down
ENSMUSG00000029534	114.81	0.761072	0.501593	1.51731	0.129188	0.870643	Up
ENSMUSG00000029552	19.1234	1.29144	0.54817	2.35591	0.0184775	0.870643	Up
ENSMUSG00000029563	108.518	-1.0505	0.708558	-1.48258	0.138185	0.870643	Down
ENSMUSG00000029569	363.104	-1.18481	0.699578	-1.69361	0.0903401	0.870643	Down
ENSMUSG00000029630	6958.05	-1.23343	0.654974	-1.88317	0.0596774	0.870643	Down
ENSMUSG00000029634	566.465	-0.706405	0.491362	-1.43765	0.150534	0.870643	Down
ENSMUSG00000029655	664.052	-1.10185	0.670133	-1.64422	0.100131	0.870643	Down
ENSMUSG00000029656	7479.87	0.970691	0.486432	1.99553	0.0459849	0.870643	Up
ENSMUSG00000029664	1029.92	-1.39491	0.63448	-2.19851	0.0279127	0.870643	Down
ENSMUSG00000029669	3925.23	-1.16542	0.719571	-1.6196	0.105317	0.870643	Down
ENSMUSG00000029684	1679.41	-0.894343	0.654696	-1.36604	0.171925	0.870643	Down
ENSMUSG00000029687	66.2305	-0.66284	0.507268	-1.30668	0.19132	0.870643	Down
ENSMUSG00000029708	204.48	-0.489094	0.379243	-1.28966	0.197169	0.870643	Down
ENSMUSG00000029735	452.094	-0.794145	0.55368	-1.4343	0.151485	0.870643	Down
ENSMUSG00000029761	4732.85	-1.16781	0.674706	-1.73085	0.0834793	0.870643	Down
ENSMUSG00000029778	15.5332	1.09662	0.736145	1.48968	0.136307	0.870643	Up
ENSMUSG00000029790	47.9531	-0.827056	0.570878	-1.44874	0.147409	0.870643	Down
ENSMUSG00000029798	270.067	-1.22566	0.645801	-1.8979	0.0577094	0.870643	Down
ENSMUSG00000029821	247.432	-1.17073	0.693935	-1.68709	0.0915857	0.870643	Down
ENSMUSG00000029822	319.488	-1.8868	0.741337	-2.54513	0.0109239	0.870643	Down
ENSMUSG00000029826	839.072	-0.757977	0.463708	-1.6346	0.102133	0.870643	Down
ENSMUSG00000029832	26.819	-1.03175	0.802436	-1.28577	0.198524	0.870643	Down
ENSMUSG00000029836	259.208	-0.799032	0.621527	-1.2856	0.198584	0.870643	Down
ENSMUSG00000029840	2649.47	-1.15274	0.696733	-1.6545	0.0980263	0.870643	Down
ENSMUSG00000029910	74.4034	-1.30545	0.637766	-2.04691	0.0406667	0.870643	Down
ENSMUSG00000029911	171.927	-0.733846	0.458185	-1.60164	0.109236	0.870643	Down
ENSMUSG00000029920	327.127	-0.963192	0.654156	-1.47242	0.140908	0.870643	Down
ENSMUSG00000029924	299.911	0.433727	0.294559	1.47246	0.140896	0.870643	Up
ENSMUSG00000029992	395.258	-0.703062	0.520163	-1.35162	0.176497	0.870643	Down
[truncated: 11,716 more rows]

## Sheet: zt18.diffexpr_padj_results
ENSEMBLID	baseMean	log2FoldChange	lfcSE	stat	pvalue	padj	threshold
[truncated: 12,874 more rows]

[truncated: 6 more sheets: zt24.diffexpr_padj_results, zt0.gsea.kegg, zt6.gsea.kegg, zt12.gsea.kegg, zt18.gsea.kegg, zt24.gsea.kegg]
