# Supplementary material for: Synchronizing the Liver Clock: Time-Restricted Feeding Aligns Rhythmic Gene Expression in Key Metabolic Pathways
Source: Cells. 2026 Jan 20;15(2):193. doi: 10.3390/cells15020193 (PMC12839592; doi:10.3390/cells15020193)
Supplement: Supplementary file 1 [file cells-15-00193-s001.zip › File S4. Data and statistical analysis related to Figure S1.xlsx]

## Sheet: Supplementary Figure S1
	Procedure	Measurement	Group	Statistical test	Comparison	Mean 1	Mean 2	Mean Difference	SE Difference	n 1	n 2	Significance?	Adjusted P value
Panel A	Record of liver weight	liver weight	CON	One-way ANOVA	CON vs. CON+TRF	1.565	1.407	0.158	0.04865	15	15	*	0.0103
			CON+TRF		CON vs. HFD	1.565	2.061	-0.496	0.04865	15	15	****	<0.0001
			HFD		CON vs. HFD+TRF	1.565	1.573	-0.007333	0.04865	15	15	ns	0.9988
			HFD+TRF		CON+TRF vs. HFD	1.407	2.061	-0.654	0.04865	15	15	****	<0.0001
					CON+TRF vs. HFD+TRF	1.407	1.573	-0.1653	0.04865	15	15	**	0.0067
					HFD vs. HFD+TRF	2.061	1.573	0.4887	0.04865	15	15	****	<0.0001
	Procedure	Measurement	Group	Statistical test	Comparison	Mean 1	Mean 2	Mean Difference	SE Difference	n 1	n 2	Significance?	Adjusted P value
Panel B	Record of the area stained with Oil Red O in the liver	Oil red O area (%)	CON	One-way ANOVA	CON vs. CON+TRF	2.261	0.803	1.458	0.3436	9	9	***	0.001
			CON+TRF		CON vs. HFD	2.261	26.71	-24.45	0.3436	9	9	****	<0.0001
			HFD		CON vs. HFD+TRF	2.261	1.939	0.3221	0.3436	9	9	ns	0.7851
			HFD+TRF		CON+TRF vs. HFD	0.803	26.71	-25.91	0.3436	9	9	****	<0.0001
					CON+TRF vs. HFD+TRF	0.803	1.939	-1.136	0.3436	9	9	*	0.0119
					HFD vs. HFD+TRF	26.71	1.939	24.77	0.3436	9	9	****	<0.0001
